# Supplementary material for: Rural Household Preferences for Active Participation in “Payment for Ecosystem Service” Programs: A Case in the Miyun Reservoir Catchment, China
Source: PLoS One. 2017 Jan 3;12(1):e0169483. doi: 10.1371/journal.pone.0169483 (PMC5207754; doi:10.1371/journal.pone.0169483)
Supplement: S1 File — Appendix A. Demographic data of rural household in the Miyun Reservoir Catchment area, China. (XLSX) [file pone.0169483.s001.xlsx]

## Sheet: Table1
TOWNSHIP_ID	HOUSEHOLD_ID	HHSIZE	AGE	EDUCATION	FARMINC	OFFFARMINC	FARMSUB	FORSUB	FARMAREA	FORAREA	FARMNR	FORNR
1	11101	4	35	8	1780	6400	60	0	0.100717	0.0916667	2	0.5		Note: TOWNSHIP_ID: 1=Tanghe; 2=Heishanzui; 3=Humaying
1	11102	4	33	7	3247.5	6375	162.5	45	0.17	0.1	1.75	0.75
1	11103	2	51	9	1494	4500	25	0	0.293333	0.0266667	1	0.5
1	11104	5	34	5	1600	12600	34.2	21	0.076	0.0333333	0.4	0.6
1	11105	3	25	7	1200	7200	0	34.6667	0.0791111	0.0288889	1.33333	0.333333
1	11106	3	44	6	6666.67	3333.33	0	421.333	0.4	0.175556	0.666667	0.666667
1	11107	3	47	2	9000	3333.33	266.667	236.667	0.533333	1.64444	1.33333	0.666667
1	11108	2	26	5	0	9450	170	0	0	0	0	0
1	11109	4	36	11	1627	7500	0	32	0.1	0.346667	1.25	0.75
1	11110	4	31	8	1612.5	5000	90	20	0.15	0.00833333	2	0.25
1	11111	4	41	7	1500	6750	0	0	0.120333	0.0666667	1.75	0.25
1	11112	5	46	4	1666	26000	60	18	0.158667	0.96	1	0.6
1	12101	5	24	5	540	600	33.38	40.96	0.036	0.848	1	0.4
1	12102	3	36	4	2083.33	3333.33	40	266.667	0.133333	0.111111	0.666667	0.333333
1	12103	4	34	6	946	8000	54.25	0	0.0723333	1.38333	2	0.5
1	12104	6	34	5	1216.67	6000	50	0	0.0777778	3.11111	0.666667	0.333333
1	12105	5	39	3	900	2400	40	20.48	0.0586667	0.832	1	0.4
1	12106	2	50	2	2400	6000	100	40	0.176667	0.03	2	0.5
1	12107	4	40	5	1617.5	16250	73	0	0.1309	2.88833	1.75	0.5
1	12108	3	35	6	2000	333.333	66.6667	16.6667	0.145556	0.0122222	2	0.333333
1	12201	7	29	7	803.571	5228.57	70.7143	0	0.0361905	2.28571	0.428571	0.285714
1	12202	7	42	8	1500	5142.86	64.2857	114.286	0.047619	0.0761905	0.571429	0.285714
1	12203	4	28	8	660	13000	30	0	0.055	0	1	0
1	12204	2	57	5	3200	2400	100	0	0.266667	0	2.5	0
1	12205	4	33	10	7500	10000	275	0	0.4	0	0.5	0
1	12206	2	66	0	1000	0	60	0	0.0666667	0	1	0
1	12207	2	55	6	1899	7500	285	0	0.176667	2.33333	2	0.5
1	12208	2	74	1	1300	0	100	0	0.116667	0	1.5	0
1	12209	4	29	5	1200	7125	37.5	0	0.0498333	0	0.75	0
1	12210	3	53	5	1213.33	2000	80	0	0.133333	0	1.66667	0
1	12211	4	27	5	1000	11500	37.5	0	0.0666667	0	0.5	0
1	12212	2	62	4	3200	0	100	0	0.213333	0.0333333	3.5	0.5
1	12213	5	43	6	1600	8000	30	0	0.0666667	0	0.6	0
1	12214	1	79	7	0	0	40	0	0	0	0	0
1	12215	5	39	5	600	5220	0	0	0.106667	0.0266667	1.2	0.6
1	12216	3	43	3	4280	8333.33	133.333	0	0.248889	0	3	0
1	12217	4	29	8	500	26250	22.5	157.5	0.0406667	0.116667	1	0.25
1	12218	5	44	8	1440	5720	0	90	0.0584	0.0666667	1.2	0.2
1	12219	7	36	6	1448.57	9142.86	25.7143	0	0.0491429	0.00580952	0.857143	0.285714
1	12221	4	55	5	2500	5000	50	0	0.108333	0	1.25	0
1	12222	4	34	9	850	10000	30	0	0.0666667	1.74167	0.5	0.5
1	12223	2	60	2	5525	0	125	180	0.333333	1.46667	3.5	1
1	12224	4	29	5	2500	3000	0	75	0.1	6.75	1	0.75
1	12225	2	72	2	1870	375	60	0	0.166667	0	1.5	0
1	12226	2	64	4	3000	0	88.5	0	0.196667	0	1.5	0
1	12227	3	40	7	2666.67	10000	198.333	0	0.2	0	2	0
1	12228	4	37	10	1308.3	6000	32.5	22.5	0.148333	0.0166667	2	0.25
1	12230	3	36	4	1833.33	7600	100	0	0.288889	0	2	0
1	12231	2	52	2	4015	0	110	0	0.22	3.33333	3	0.5
1	12232	4	30	7	1000	250	40	0	0.0666667	0	1	0
1	12233	6	40	5	1208.33	5000	46.6667	0	0.0888889	0	0.833333	0
1	12234	6	30	3	1333.33	11000	33.3333	0	0.0544444	0	1.16667	0
1	12235	2	58	6	1650	6000	75	0	0.15	0	2.5	0
1	13101	4	49	7	6500	0	180	0	0.313333	0	1.5	0
1	13102	4	26	4	5050	0	175	0	0.241667	0	1.25	0
1	13103	1	65	3	1000	0	0	0	0.04	0	2	0
1	13104	6	37	7	2480	16666.7	100	0	0.103333	0	0.666667	0
1	13105	4	32	9	250	8950	100	0	0.00166667	0	0.25	0
1	13106	4	30	5	1500	1900	75	0	0.08	0	1.75	0
1	13107	3	38	7	2573.33	3333.33	133.333	0	0.208889	0	2.66667	0
1	13108	4	36	4	3051.25	3000	100	0	0.128333	0	1.75	0
1	13109	1	59	4	4950	1200	120	0	0.183333	0.193333	4	6
1	13110	3	34	5	2566.67	2500	83.3333	0	0.0844444	0	2	0
1	13111	4	45	6	5826.2	1750	175	0	0.22	0.00833333	1.25	0.25
1	13112	4	28	3	4350	0	75	0	0.183333	0	1	0
1	13113	4	32	6	2500	10000	50	0	0.0833333	0.0166667	0.75	0.25
1	13114	2	66	9	4200	1500	84	0	0.14	0	3	0
1	13115	3	50	5	3333.33	6666.67	100	0	0.155556	0	1.33333	0
1	13116	3	39	7	8866.67	17333.3	133.333	0	0.155556	0	0.666667	0
1	13117	4	29	1	725	2500	100	0	0.0166667	0	0.5	0
1	13118	2	54	5	4672	1800	200	0	0.266667	0.0233333	2.5	0.5
1	13119	5	33	9	2040	14000	80	0	0.150667	0.016	1.4	0.2
1	13120	4	47	6	3535	8940	75	0	0.11	0	1.25	0
1	13121	2	61	2	8000	1250	200	0	0.286	0	4	0
1	14101	5	35	5	2000	6000	35.2	14.4	0.109333	0.0106667	0.6	0.2
1	14102	4	46	5	1755	9500	160.875	0	0.195	0	1	0
1	14103	4	34	10	5000	38650	162.5	0	0.5	0.833333	0.75	0.25
1	14104	6	32	7	800	2983.33	64.1667	0	0.0888889	1.11111	0.666667	0.166667
1	14105	1	56	10	6200	0	300	90	0.4	0.266667	6	2
1	14106	3	33	5	1416.67	66.6667	66.6667	0	0.177778	0	1.66667	0
1	14107	2	74	5	0	9600	0	800	0.5	3.66667	0.5	1
1	14108	3	41	3	1428	0	50	266.667	0.0622222	0.115556	1	0.333333
1	14109	5	33	4	3096.4	2000	176	0	0.293333	0	1	0
1	14110	5	47	5	1760	8000	100	0	0.166667	0	0.6	0
1	14111	2	49	7	20000	0	1000	0	1.66667	0	4	0
1	14112	2	55	3	2500	0	150	450	0.333333	0.333333	1.5	0.5
1	14113	2	53	7	440	32600	350	0	0.283333	0	1.5	0
1	14114	4	51	5	75	27400	140	0	0.233333	0	1	0
1	14115	2	72	4	1500	0	82.5	0	0.11	0	3	0
1	14116	3	51	6	933.333	10000	50	0	0.0888889	2.33333	0.666667	0.666667
1	14117	2	58	3	2250	0	159.5	0	0.193333	0	1.5	0
1	14117	4	31	5	3853	4775	290	36	0.386667	0.015	1.25	0.25
1	14118	4	48	3	2811	12500	90	0	0.158833	0	1.5	0
1	14118	5	45	5	1830	9300	120	0	0.16	0	1	0
1	14119	2	65	4	0	12350	140	0	0.133333	0	1	0
1	14120	2	56	2	3600	0	100	38.7	0.225333	0.0286667	2.5	0.5
2	21101	2	65	8	1660	0	60	0	0.133333	0	2	0
2	21102	3	28	4	333.333	8000	16.6667	0	0.0222222	0	0.666667	0
2	21103	4	40	10	611.75	33750	26.25	0	0.05	0	0.75	0
2	21104	8	31	4	625	17837.5	51.375	11.25	0.0641667	0.025	0.375	0.25
2	21105	5	40	7	1000	10000	24	288	0.0426667	0.12	0.8	0.2
2	21106	2	56.5	5	5680	20000	140	0	0.633333	0	5	0
2	21107	5	21	3	404	0	10	0	0.016	0	0.6	0
2	21108	6	25	6	1130.83	4000	50	0	0.111111	0	1	0
2	21109	5	34	5	800	12240	30	0	0.0666667	0.00133333	0.6	0.2
2	21110	4	32	7	500	8000	37.5	0	0.055	0	0.75	0
2	21111	2	59	0	1877	0	228.945	0	0.15	0	3	0
2	21112	5	34	10	344	12800	30	0	0.0412	0	0.6	0
2	21113	3	36	7	5800	6666.67	550	0	0.322222	0	2	0
2	21114	6	30	2	1625	5000	33.3333	0	0.1	0	0.666667	0
2	21115	3	34	6	800	16666.7	76.6667	0	0.0888889	0	1	0
2	21116	4	38	10	2500	4000	61	0	0.183333	0	1.5	0
2	21117	4	41	5	2825.5	3750	100	0	0.136667	0	1.75	0
2	21118	5	35	0	600	11000	60	0	0.056	0	0.6	0
2	21119	3	37	10	1000	12000	166.667	0	0.0888889	1.11111	1	0.333333
2	22101	3	41	13	666.667	7333.33	30	120	0.0444444	1.2	0.666667	0.666667
2	22102	2	68	8	1000	7800	45	135	0.0666667	0.103333	1	0.5
2	22103	4	37	9	3250	27500	0	203	0.281667	1.36	1.75	0.75
2	22104	3	34	10	1066.67	0	40	0	0.0888889	0	1	0
2	22105	4	44	5	1650	1250	31.25	33.75	0.0833333	0.025	0.25	0.5
2	22106	4	42	4	796.25	0	31.25	108.75	0.05	0.0833333	0.25	0.75
2	22107	3	66	4	1533.33	6000	110	200	0.102222	0	1	0
2	22108	4	37	9	1570	22250	47.1	120	0.104667	0.1	1.5	0.5
2	22109	3	36	3	916.667	8000	66.6667	0	0.115556	0	1	0
2	22110	2	73	6	4025	0	100	200	0.237667	0.0833333	3.5	1
2	22111	3	34	6	800	10000	30	180	0.0666667	0.133333	1	0.666667
2	22112	2	51	9	2280	2500	85.5	0	0.19	0	2	0
2	22113	4	38	7	1687.5	11000	58.95	0	0.0873333	0.0333333	1	0.25
2	22114	2	74	2	3100	0	133.6	0	0.222667	0.133333	1.5	1
2	22115	4	36	8	300	7500	33.75	0	0.0666667	0	0.5	0
2	22116	2	61	4	2100	0	180	0	0.3	0	1	0
2	22117	2	53	4	3675	0	105	80	0.233333	0.316667	1.5	1
2	22118	4	25	5	1300	3750	75	0	0.125	0.005	1.25	0.25
2	22119	2	68	6	1050	0	110	135	0.0833333	0.1	1	0.5
2	22120	3	54	6	2000	6000	38	83.3333	0.0844444	0.0622222	1	0.333333
2	22121	3	47	6	2166.67	8000	85.3333	60	0.177778	0.0444444	2.33333	0.333333
2	23101	5	45	7	1440	12000	0	160	0.0706667	0.0546667	1	0.4
2	23102	5	57	6	2050	4400	65.8	166.4	0.109733	0.0693333	0.8	0.4
2	23104	6	23	7	1033.33	1666.67	29.3333	93.3333	0.0488889	0.0388889	0.833333	0.333333
2	23105	2	48	5	2999	3000	67.5	0	0.15	0	1.5	0
2	23106	4	27	7	1305.75	8750	23.25	36	0.0516667	0.0266667	1	0.25
2	23107	5	36	4	650	2000	10	32	0.0333333	0.0133333	0.4	0.2
2	23108	4	34	8	1115	7500	33	135	0.055	0.1	0.75	0.5
2	23109	2	47	3	1150	16800	60	126	0.1	0.0933333	0.5	0.5
2	23110	4	33	7	1225	6875	40	36	0.0666667	0.0266667	0.75	0.25
2	23111	2	29	4	150	0	90	135	0.02	0.1	1	0.5
2	23112	5	42	6	1028.8	14000	30	0	0.136267	0	1	0
2	23113	3	31	6	266.8	3333.33	15	0	0.0333333	0.00666667	1	0.333333
2	23114	5	31	11	1472	4200	44	0	0.0733333	0	1	0
2	23115	3	31	6	1333.33	11000	0	75	0.0666667	0.0777778	0.333333	0.666667
2	23116	5	27	5	876	8600	32	16.2	0.0533333	0.012	0.8	0.2
2	23117	6	25	5	675	10333.3	50	0	0.0388889	0	0.666667	0
2	23118	6	26	4	1144.67	7333.33	40	0	0.0755556	0	0.833333	0
2	23119	4	18	3	0	8750	0	0	0	0	0	0
2	23120	2	49	6	2550	25000	50	135	0.113333	0.103333	3	1
2	23121	4	27	7	1200	8000	75	0	0.0566667	0	1	0
2	24101	3	63	3	2327	0	150	106.667	0.185556	0.0444444	1.33333	0.333333
2	24102	4	28	7	1525	1150	114.125	22.5	0.138333	0.0166667	1	0.25
2	24103	4	41	5	1805	5750	37.5	90	0.113333	0.0666667	1.75	0.25
2	24104	2	67	3	3650	0	200	0	0.223333	0	2	0
2	24105	7	31	5	1527.86	14285.7	88.5714	34.2857	0.102381	0.0142857	1.57143	0.142857
2	24106	2	57	2.5	5100	3000	160	0	0.233333	0.166667	2.5	0.5
2	24107	3	47	5	2666.67	0	150	0	0.177778	0	1	0
2	24108	4	37	7	2150	27500	75	35	0.2	0.0166667	0.75	0.25
2	24109	5	35	8	1090	15400	50.2	4	0.0746667	0.00666667	1.2	0.2
2	24110	4	38	0	1000	10750	45	0	0.0666667	0	0.5	0
2	24111	4	28	6	1375	6105	61.875	0	0.0916667	0	0.75	0
2	24112	4	42	4	830	5000	48.75	30	0.108333	0.0166667	1.25	0.25
2	24113	3	50	6	1816.67	0	116.667	0	0.155556	0	1	0
2	24114	3	44	5	3200	0	83	23.3333	0.184444	0.0333333	1.66667	0.333333
2	24115	5	29	4	1874.6	10800	69	0	0.092	0	0.8	0
2	24116	4	40	11	2000	27375	101.25	80	0.135	0.0333333	1.25	0.25
2	24117	5	35	4	1216	0	76	64	0.101333	0.0266667	1	0.4
2	24118	2	63	3	5800	1500	250	0	0.316667	0	2.5	0
2	24119	1	61	9	8480	10000	400	108	0.613333	0.08	5	1
2	24120	6	35	4	1750	6666.67	66.6667	0	0.0944444	0	0.666667	0
2	25101	3	37	11	1333.33	10000	33.3333	90	0.111111	0.295556	0.333333	0.666667
2	25102	4	31	8	2875	5000	117.875	45	0.191667	1.28333	0.75	0.5
2	25103	3	23	7	1000	0	48.3333	0	0.0777778	0	0.333333	0
2	25104	4	21	5	275	5000	0	0	0.00333333	0	0.25	0
2	25105	4	30	9	1150	1500	30	67.5	0.0516667	0.05	1	0.25
2	25106	5	24	6	840	6400	0	90	0.00133333	0.0666667	0.2	0.6
2	25107	4	26	4	2584.25	3500	45	38.25	0.176	0.0283333	1.5	0.5
2	25108	5	45	6	2617.6	14400	50	18	0.109067	0.0133333	1	0.2
2	25109	4	51	5	642.5	6000	37.5	33.75	0.07	0.025	0.75	0.75
2	25110	3	43	6	2366.67	2400	0	0	0.155556	0.0333333	1.66667	0.333333
2	25111	2	46	3	0	15000	0	60	0.233333	0.0433333	1.5	0.5
2	25112	2	65	3	2809.5	0	200	22.5	0.276667	0.02	2	0.5
2	25113	5	28	6	0	15000	0	18	0.0666667	0.0133333	0.6	0.2
2	25114	3	42	7	3090	3600	56.6667	0	0.377778	0	2.33333	0
2	25115	4	30	7	1575	5000	78.75	45	0.116667	0.0333333	1.25	0.25
2	25116	4	34	10	62.5	16250	30	45	0.00333333	0.0333333	0.25	0.25
2	25117	4	27	6	1255	1500	10	0	0.0666667	0	0.5	0
2	25118	4	30	4	625	0	25	45	0.0666667	0.0416667	0.75	0.25
2	25119	3	40	3	1258.33	0	500	0	0.108889	0.0333333	1.66667	0.666667
2	25120	6	34	4	533.333	833.333	53.3333	18.3333	0.1	0	0.5	0
2	25121	2	65	2.5	3360	0	100	0	0.266667	0	2	0
3	31101	5	34	5	1980	7000	70	120	0.0746667	0.0333333	1.8	0.2
3	31102	5	38	7	1340	7640	9.4	150.4	0.0626667	0.02	1.2	0.2
3	31103	6	31	4	666.667	10000	7.83333	16.5	0.06	0.0277778	1	0.5
3	31104	2	59	6	3647.5	5000	28.35	232	0.207667	2.76333	4.5	1.5
3	31105	3	15	7	0	8000	50	0	0.111111	0	1	0
3	31106	4	27	6	355	5000	15	9	0.05	0.00666667	0.25	0.25
3	31107	4	38	6	1439	0	21.5	80	0.0716667	0.0833333	0.75	0.5
3	31108	3	21	6	333.333	7200	0	0	0.0222222	0	0.333333	0
3	31109	4	22	6	599	10000	30	0	0.0283333	0	0.5	0
3	31110	3	37	7	1305.33	8000	66.6667	30	0.0444444	0.0222222	0.333333	0.333333
3	31111	3	25	7	785	12666.7	50	0	0.0444444	0	1	0
3	31112	4	22	3	772.5	3750	47.5	0	0.0433333	0	1	0
3	31113	4	41	5	825.5	3560.75	40	0	0.0633333	0.045	1	0.25
3	31114	3	63	4	1320	6666.67	40	60	0.0666667	0.111111	1	0.666667
3	31115	3	39	4	1453.33	13333.3	80	80	0.133333	0.0555556	1	0.666667
3	31116	4	21	4	817.5	60000	40	22.5	0.0666667	0.0166667	1	0.25
3	31117	4	30	7	1750	7500	50	22.5	0.0916667	0.05	0.75	0.5
3	31118	5	17	4	2860	9000	40	18	0.133333	0.04	1	0.4
3	31119	6	32	4	840	9000	50	15	0.0733333	0.0277778	0.833333	0.333333
3	31120	7	36	4	1605.71	6000	50.2857	23.1429	0.0838095	0.0552381	0.714286	0.285714
3	31121	4	19	5	1120	12000	38	27	0.0633333	0.02	0.5	0.25
3	32101	6	22	3	966.667	11666.7	29.3333	0	0.0311111	0	0.666667	0
3	32102	5	42	5	560	7520	39	0	0.0866667	0.533333	0.8	0.4
3	32103	6	32	8	1886.67	55600	50	45	0.14	0.0333333	1	0.166667
3	32104	7	24	4	807.143	15857.1	28.5714	25.7143	0.105714	0.0190476	0.571429	0.142857
3	32105	6	46	6	1355	6000	66.6667	0	0.0833333	0.111111	0.833333	0.166667
3	32106	6	31	5	908.333	4666.67	30.6667	0	0.0444444	0.0222222	0.5	0.166667
3	32107	4	28	5	1545	8000	65	0	0.1	0	1	0
3	32108	3	34	2	3708	6666.67	91.3333	0	0.133333	0	1	0
3	32109	4	27	4	787.5	4500	50	0	0.075	0.0666667	0.75	0.25
3	32110	4	33	8	1058.75	12500	45.375	0	0.100833	0.4	0.75	0.5
3	32111	2	63	8	525	0	22.5	0	0.05	1	1	0.5
3	32112	6	26	5	750	4666.67	33.3333	0	0.0555556	0	0.333333	0
3	32113	7	32	4	330	1714.29	17.1429	0	0.0285714	0	0.285714	0
3	32114	6	29	4	1081.5	18433.3	29.3333	0	0.0876667	0	0.5	0
3	32115	2	69	5	1800	0	45	0	0.103333	0.1	1	0.5
3	32116	3	62	1	613	0	24	0	0.0535556	0.177778	1.33333	0.333333
3	32117	4	26	8	800	5000	57.5	0	0.0666667	0	0.75	0
3	32118	2	57	3	4050	17500	160	0	0.266667	6.83333	1	1
3	32119	3	43	11	3033.33	11666.7	120	0	0.2	12.2889	1	1
3	32120	3	32	3	0	3333.33	76	0	0.115556	1.22222	1.33333	1
3	32201	5	24	4	600	4600	27	0	0.04	0.133333	0.4	0.2
3	32202	2	73	2.5	2500	0	100	0	0.166667	0	2.5	0
3	32203	8	24	3	622.5	4375	99.75	0	0.0475	0	0.5	0
3	32204	6	39	5	1658.33	80000	40	0	0.118889	0	1	0
3	32205	3	48	2	1000	28666.7	66.6667	0	0.16	0.0555556	2.33333	0.333333
3	32206	1	56	4	2600	7000	117	0	0.173333	0	5	0
3	32207	3	29	5	1653.33	0	16	0	0.0533333	0.0222222	1.66667	0.333333
3	32208	5	34	6	548	3000	30	0	0.0653333	0	1	0
3	32209	2	58	4	2060	0	100	0	0.193333	0	3	0
3	32210	5	32	5	668.2	8640	40	0	0.0582667	0.0133333	0.6	0.2
3	32211	2	53	4	1430	12500	0	0	0.0666667	0	1	0
3	32212	5	34	4	1360	8000	0	0	0.048	0	0.6	0
3	32213	4	30	4	50	0	37.5	0	0.05	0	0.75	0
3	32215	3	22	3.3	266.667	11333.3	0	0	0.0222222	0	0.666667	0
3	32216	6	27	4	666.667	1666.67	35	0	0.0855556	0.0555556	0.833333	0.166667
3	32217	2	54	2.5	500	60000	15	0	0.0666667	0.133333	1.5	0.5
3	32218	2	53	5	1312.5	10000	160	0	0.166667	0	2.5	0
3	32219	4	17	4	879.375	7500	80	0	0.111667	0	0.75	0
3	32220	2	59	5	1218	0	116	0	0.193333	0	2.5	0
3	33101	4	44	11	1281.25	18750	55	0	0.0916667	0.1	1.25	0.25
3	33102	5	33	6	960	12000	140	0	0.068	0.0266667	0.4	0.2
3	33103	2	50	0	5000	15000	200	0	0.333333	0	3	0
3	33104	3	50	6	1433.33	0	0	0	0.222222	0.0222222	2	0.333333
3	33105	4	26.5	5	1865	87500	66.25	0	0.0733333	0.475	1.75	0.75
3	33106	6	35	5	1666.67	3333.33	24.1667	0	0.09	0.225556	1.33333	0.333333
3	33107	5	35	6	1760	4800	40	0	0.0866667	0	1	0
3	33108	6	32	7	1941.67	3166.67	78.3333	0	0.174444	0.0777778	1	0.333333
3	33109	4	34	11	660	17500	75	0	0.088	0	1	0
3	33110	4	26	4	875	5500	37.5	0	0.0833333	0	0.75	0
3	33111	6	26	6	2516.67	13833.3	50	0	0.147778	0.00555556	1.33333	0.166667
3	33112	4	29	8	2432.5	7500	63	0	0.189	0.0583333	1.75	0.25
3	33113	3	41	6	2066.67	22000	106.667	0	0.157778	0.0222222	2.33333	0.666667
3	33114	2	56	3	1907.5	0	150	0	0.186667	0.1	3	1
3	33115	3	39	10	3133.33	10000	100	0	0.208889	2.26667	0.666667	1
3	33116	4	18	5	0	5000	25	0	0.0416667	0.875	0.25	0.5
3	33117	3	43	9	3286.67	10666.7	280	0	0.311111	0	2.66667	0
3	33118	2	69	11	4580	5000	371.5	0	0.243333	0	3	0
3	33119	4	28	8	541	7500	30	0	0.05	0.0666667	0.75	0.5
3	33120	3	34	4	2884	10000	110	0	0.244444	0.111111	1.66667	0.333333
3	33121	2	52	7	2896	5000	125	0	0.226667	0.0166667	2	0.5
3	33122	4	31	9	1500	7500	55	0	0.1	0.00833333	0.5	0.25
3	33123	4	26	7	918.75	6750	35	0	0.0583333	0	0.5	0
3	33124	4	28	8	1254.5	8250	51.25	0	0.0683333	0.005	1	0.25
3	34101	3	34	8	440	11666.7	83.3333	13.3333	0.1	0.0444444	0.666667	0.666667
3	34102	5	45	6	1000	9000	60	18	0.0666667	0.146667	0.8	0.4
3	34103	3	41	9	1883.33	8333.33	133.333	0	0.155556	0.0666667	1	0.333333
3	34104	3	40	7	3000	0	83.3333	0	0.133333	1.11111	1.33333	0.333333
3	34105	6	27	4	953.333	20000	30	7.5	0.0722222	0.00555556	0.833333	0.166667
3	34106	2	64	3	3573	0	90	0	0.2	0.0166667	2	0.5
3	34107	3	67	2	1533.33	0	33.3333	0	0.074	0.0444444	1.33333	0.333333
3	34108	3	49	6	2000	33333.3	118	0	0.131111	0	2	0
3	34109	3	42	8	1670	20000	100	0	0.111111	0	1	0
3	34110	5	35	2	2240	3000	140	0	0.146667	0	0.8	0
3	34111	2	69	5	2500	150	60	22.5	0.133333	0.0166667	1	0.5
3	34112	6	29	3	666.753	8500	25	0	0.0522222	0.0111111	0.666667	0.166667
3	34113	4	33	5	1292.5	2500	20	11.25	0.0783333	0.00833333	1.25	0.25
3	34114	2	67	6	1545	4000	50	0	0.103333	0	2	0
3	34115	4	35	5	3000	0	87.5	0	0.114683	0	1.5	0
3	34116	7	32	2	628.571	10285.7	38.5714	0	0.0419048	0	0.714286	0
3	34117	4	45	5	1875	0	67.5	0	0.0966667	0	1	0
3	34118	3	42	9	0	42000	86.6667	0	0	0	0	0
		3.74582	40.5953	5.5194	1917.08	8258.1	80.9247	29.8862	0.134962	0.270088	1.28425	0.269048
		1.41265	13.6194	2.34322	1866.24	10766.4	91.4866	76.1452	0.132799	1.03537	0.900985	0.447081

## Sheet: Fig1
TOWNSHIP_ID	HOUSEHOLD_ID	Forestry Income	On-farm Income	Husbandry Income	Off-farm Income	Eco-subsidy
1	11101	75	1780	750	6400	60		Note: TOWNSHIP_ID: 1=Tanghe; 2=Heishanzui; 3=Humaying
1	11102	125	3247.5	450	6375	207.5
1	11103	50	1494	3250	4500	25
1	11104	20	1600	700	12600	55.2
1	11105	400	1200	500	7200	34.6667
1	11106	83.3333	6666.67	1600	3333.33	421.333
1	11107	266.667	9000	2266.67	3333.33	503.333
1	11108	40	0	0	9450	170
1	11109	142.5	1627	0	7500	32
1	11110	0	1612.5	537.5	5000	110
1	11111	60	1500	700	6750	0
1	11112	172	1666	1100	26000	78
1	12101	100	540	720	600	74.34
1	12102	133.333	2083.33	7666.67	3333.33	306.667
1	12103	87.5	946	500	8000	54.25
1	12104	950	1216.67	2050	6000	50
1	12105	60	900	490	2400	60.48
1	12106	125	2400	20500	6000	140
1	12107	87.5	1617.5	1050	16250	73
1	12108	133.333	2000	1333.33	333.333	83.3333
1	12201	114.286	803.571	1285.71	5228.57	70.7143
1	12202	128.571	1500	257.143	5142.86	178.571
1	12203	0	660	750	13000	30
1	12204	50	3200	2600	2400	100
1	12205	100	7500	0	10000	275
1	12206	50	1000	0	0	60
1	12207	40	1899	0	7500	285
1	12208	50	1300	0	0	100
1	12209	920	1200	75	7125	37.5
1	12210	66.6667	1213.33	1100	2000	80
1	12211	75	1000	7500	11500	37.5
1	12212	150	3200	600	0	100
1	12213	30	1600	260	8000	30
1	12214	80	0	0	0	40
1	12215	140	600	0	5220	0
1	12216	200	4280	2233.33	8333.33	133.333
1	12217	175	500	0	26250	180
1	12218	140	1440	400	5720	90
1	12219	0	1448.57	428.571	9142.86	25.7143
1	12221	75	2500	750	5000	50
1	12222	50	850	500	10000	30
1	12223	100	5525	1150	0	305
1	12224	50	2500	600	3000	75
1	12225	275	1870	1080	375	60
1	12226	150	3000	840	0	88.5
1	12227	100	2666.67	1000	10000	198.333
1	12228	12.5	1308.3	1250	6000	55
1	12230	50	1833.33	696.667	7600	100
1	12231	15	4015	1100	0	110
1	12232	43.75	1000	0	250	40
1	12233	33.3333	1208.33	691.667	5000	46.6667
1	12234	66.6667	1333.33	666.667	11000	33.3333
1	12235	105	1650	1500	6000	75
1	13101	100	6500	750	0	180
1	13102	50	5050	75	0	175
1	13103	0	1000	0	0	0
1	13104	50	2480	250	16666.7	100
1	13105	11.25	250	40	8950	100
1	13106	20	1500	400	1900	75
1	13107	500	2573.33	3600	3333.33	133.333
1	13108	37.5	3051.25	1950	3000	100
1	13109	2650	4950	7060	1200	120
1	13110	33.3333	2566.67	333.333	2500	83.3333
1	13111	0	5826.2	500	1750	175
1	13112	0	4350	375	0	75
1	13113	0	2500	500	10000	50
1	13114	180	4200	2650	1500	84
1	13115	0	3333.33	800	6666.67	100
1	13116	0	8866.67	0	17333.3	133.333
1	13117	75	725	150	2500	100
1	13118	200	4672	0	1800	200
1	13119	4	2040	960	14000	80
1	13120	25	3535	1963.75	8940	75
1	13121	25	8000	8002.5	1250	200
1	14101	20	2000	5800	6000	49.6
1	14102	25	1755	450	9500	160.875
1	14103	75	5000	13775	38650	162.5
1	14104	933.333	800	0	2983.33	64.1667
1	14105	200	6200	0	0	390
1	14106	5100	1416.67	0	66.6667	66.6667
1	14107	5600	0	50	9600	800
1	14108	1600	1428	1000	0	316.667
1	14109	60	3096.4	2200	2000	176
1	14110	60	1760	1500	8000	100
1	14111	225	20000	15500	0	1000
1	14112	0	2500	1350	0	600
1	14113	50	440	0	32600	350
1	14114	50	75	0	27400	140
1	14115	150	1500	1000	0	82.5
1	14116	500	933.333	8333.33	10000	50
1	14117	150	2250	1500	0	159.5
1	14117	50	3853	6830	4775	326
1	14118	125	2811	0	12500	90
1	14118	50	1830	4620	9300	120
1	14119	0	0	0	12350	140
1	14120	2.5	3600	7500	0	138.7
2	21101	100	1660	0	0	60
2	21102	0	333.333	0	8000	16.6667
2	21103	75	611.75	0	33750	26.25
2	21104	90	625	500	17837.5	62.625
2	21105	60	1000	400	10000	312
2	21106	500	5680	16750	20000	140
2	21107	120	404	30	0	10
2	21108	166.667	1130.83	416.667	4000	50
2	21109	10	800	120	12240	30
2	21110	20	500	90	8000	37.5
2	21111	25	1877	12500	0	228.945
2	21112	0	344	630	12800	30
2	21113	46.6667	5800	0	6666.67	550
2	21114	125	1625	0	5000	33.3333
2	21115	166.667	800	0	16666.7	76.6667
2	21116	250	2500	0	4000	61
2	21117	12.5	2825.5	1175	3750	100
2	21118	35	600	0	11000	60
2	21119	33.3333	1000	0	12000	166.667
2	22101	834.667	666.667	666.667	7333.33	150
2	22102	410	1000	0	7800	180
2	22103	62.5	3250	1412.5	27500	203
2	22104	33.3333	1066.67	1000	0	40
2	22105	50	1650	50	1250	65
2	22106	200	796.25	250	0	140
2	22107	100	1533.33	1180	6000	310
2	22108	75	1570	1042.5	22250	167.1
2	22109	333.333	916.667	1000	8000	66.6667
2	22110	0	4025	500	0	300
2	22111	166.667	800	83.3333	10000	210
2	22112	250	2280	0	2500	85.5
2	22113	109	1687.5	0	11000	58.95
2	22114	150	3100	1500	0	133.6
2	22115	250	300	0	7500	33.75
2	22116	200	2100	1000	0	180
2	22117	333.5	3675	4520	0	185
2	22118	100	1300	550	3750	75
2	22119	0	1050	100	0	245
2	22120	33.3333	2000	16.6667	6000	121.333
2	22121	66.6667	2166.67	0	8000	145.333
2	23101	80	1440	360	12000	160
2	23102	0	2050	0	4400	232.2
2	23104	0	1033.33	0	1666.67	122.667
2	23105	100	2999	0	3000	67.5
2	23106	25	1305.75	0	8750	59.25
2	23107	6	650	50	2000	42
2	23108	59	1115	275	7500	168
2	23109	124	1150	0	16800	186
2	23110	75	1225	500	6875	76
2	23111	0	150	175	0	225
2	23112	10	1028.8	0	14000	30
2	23113	33.3333	266.8	0	3333.33	15
2	23114	12	1472	0	4200	44
2	23115	13.3333	1333.33	0	11000	75
2	23116	0	876	0	8600	48.2
2	23117	33.3333	675	833.333	10333.3	50
2	23118	50	1144.67	500	7333.33	40
2	23119	0	0	0	8750	0
2	23120	0	2550	18290	25000	185
2	23121	0	1200	0	8000	75
2	24101	133.333	2327	1666.67	0	256.667
2	24102	25	1525	300	1150	136.625
2	24103	50	1805	625	5750	127.5
2	24104	125	3650	3000	0	200
2	24105	42.8571	1527.86	357.143	14285.7	122.857
2	24106	1000	5100	1200	3000	160
2	24107	100	2666.67	800	0	150
2	24108	50	2150	600	27500	110
2	24109	60	1090	270	15400	54.2
2	24110	75	1000	500	10750	45
2	24111	50	1375	500	6105	61.875
2	24112	37.5	830	500	5000	78.75
2	24113	33.3333	1816.67	0	0	116.667
2	24114	253.333	3200	566.667	0	106.333
2	24115	120	1874.6	70	10800	69
2	24116	162.5	2000	550	27375	181.25
2	24117	90	1216	24	0	140
2	24118	100	5800	1000	1500	250
2	24119	200	8480	0	10000	508
2	24120	83.3333	1750	600	6666.67	66.6667
2	25101	33.3333	1333.33	0	10000	123.333
2	25102	25	2875	21000	5000	162.875
2	25103	16.6667	1000	0	0	48.3333
2	25104	975	275	0	5000	0
2	25105	100	1150	187.5	1500	97.5
2	25106	80	840	120	6400	90
2	25107	25	2584.25	0	3500	83.25
2	25108	160	2617.6	600	14400	68
2	25109	250	642.5	0	6000	71.25
2	25110	33.3333	2366.67	0	2400	0
2	25111	50	0	0	15000	60
2	25112	80	2809.5	0	0	222.5
2	25113	60	0	0	15000	18
2	25114	66.6667	3090	1000	3600	56.6667
2	25115	87.5	1575	0	5000	123.75
2	25116	87.5	62.5	2500	16250	75
2	25117	18.75	1255	0	1500	10
2	25118	6.25	625	0	0	70
2	25119	166.667	1258.33	0	0	500
2	25120	5.83333	533.333	0	833.333	71.6667
2	25121	100	3360	100	0	100
3	31101	10	1980	400	7000	190
3	31102	0	1340	0	7640	159.8
3	31103	83.3333	666.667	666.667	10000	24.3333
3	31104	0	3647.5	0	5000	260.35
3	31105	0	0	0	8000	50
3	31106	25	355	720	5000	24
3	31107	0	1439	572.5	0	101.5
3	31108	66.6667	333.333	666.667	7200	0
3	31109	25	599	0	10000	30
3	31110	0	1305.33	0	8000	96.6667
3	31111	16.6667	785	83.3333	12666.7	50
3	31112	12.5	772.5	0	3750	47.5
3	31113	0	825.5	0	3560.75	40
3	31114	0	1320	333.333	6666.67	100
3	31115	33.3333	1453.33	833.333	13333.3	160
3	31116	12.5	817.5	0	60000	62.5
3	31117	25	1750	500	7500	72.5
3	31118	40	2860	400	9000	58
3	31119	83.3333	840	333.333	9000	65
3	31120	85.7143	1605.71	357.143	6000	73.4286
3	31121	81.25	1120	0	12000	65
3	32101	8.33333	966.667	333.333	11666.7	29.3333
3	32102	40	560	2030	7520	39
3	32103	16.6667	1886.67	366.667	55600	95
3	32104	514.286	807.143	342.857	15857.1	54.2857
3	32105	50	1355	333.333	6000	66.6667
3	32106	25	908.333	433.333	4666.67	30.6667
3	32107	75	1545	600	8000	65
3	32108	33.3333	3708	800	6666.67	91.3333
3	32109	75	787.5	0	4500	50
3	32110	75	1058.75	0	12500	45.375
3	32111	150	525	0	0	22.5
3	32112	0	750	666.667	4666.67	33.3333
3	32113	28.5714	330	0	1714.29	17.1429
3	32114	16.6667	1081.5	333.333	18433.3	29.3333
3	32115	325	1800	1000	0	45
3	32116	200	613	0	0	24
3	32117	75	800	500	5000	57.5
3	32118	1000	4050	1500	17500	160
3	32119	83.3333	3033.33	1000	11666.7	120
3	32120	0	0	0	3333.33	76
3	32201	80	600	0	4600	27
3	32202	150	2500	1250	0	100
3	32203	50	622.5	15000	4375	99.75
3	32204	216.667	1658.33	500	80000	40
3	32205	100	1000	1826.67	28666.7	66.6667
3	32206	300	2600	3000	7000	117
3	32207	166.667	1653.33	0	0	16
3	32208	100	548	600	3000	30
3	32209	125	2060	1000	0	100
3	32210	30	668.2	400	8640	40
3	32211	250	1430	1200	12500	0
3	32212	60	1360	480	8000	0
3	32213	63.75	50	50	0	37.5
3	32215	33.3333	266.667	666.667	11333.3	0
3	32216	8.33333	666.667	333.333	1666.67	35
3	32217	50	500	0	60000	15
3	32218	50	1312.5	1400	10000	160
3	32219	12.5	879.375	625	7500	80
3	32220	75	1218	0	0	116
3	33101	50	1281.25	550	18750	55
3	33102	20	960	560	12000	140
3	33103	250	5000	1050	15000	200
3	33104	333.333	1433.33	666.667	0	0
3	33105	62.5	1865	30	87500	66.25
3	33106	50	1666.67	500	3333.33	24.1667
3	33107	100	1760	400	4800	40
3	33108	25	1941.67	333.333	3166.67	78.3333
3	33109	75	660	350	17500	75
3	33110	75	875	69.75	5500	37.5
3	33111	16.6667	2516.67	83.3333	13833.3	50
3	33112	25	2432.5	1250	7500	63
3	33113	100	2066.67	800	22000	106.667
3	33114	100	1907.5	750	0	150
3	33115	333.333	3133.33	666.667	10000	100
3	33116	0	0	0	5000	25
3	33117	100	3286.67	1000	10666.7	280
3	33118	300	4580	3950	5000	371.5
3	33119	0	541	0	7500	30
3	33120	133.333	2884	1200	10000	110
3	33121	400	2896	1200	5000	125
3	33122	56.25	1500	625	7500	55
3	33123	75	918.75	375	6750	35
3	33124	140	1254.5	450	8250	51.25
3	34101	0	440	666.667	11666.7	96.6667
3	34102	20	1000	500	9000	78
3	34103	33.3333	1883.33	0	8333.33	133.333
3	34104	33.3333	3000	10000	0	83.3333
3	34105	16.6667	953.333	500	20000	37.5
3	34106	50	3573	1500	0	90
3	34107	133.333	1533.33	700	0	33.3333
3	34108	100	2000	766.667	33333.3	118
3	34109	8.33333	1670	0	20000	100
3	34110	10	2240	1400	3000	140
3	34111	150	2500	0	150	82.5
3	34112	16.6667	666.753	250	8500	25
3	34113	25	1292.5	600	2500	31.25
3	34114	100	1545	1200	4000	50
3	34115	37.5	3000	1625	0	87.5
3	34116	57.1429	628.571	0	10285.7	38.5714
3	34117	37.5	1875	0	0	67.5
3	34118	0	0	0	42000	86.6667
		154.279	1917.08	1221.93	8258.1	110.811
