# Supplementary material for: Rural Household Preferences for Active Participation in “Payment for Ecosystem Service” Programs: A Case in the Miyun Reservoir Catchment, China
Source: PLoS One. 2017 Jan 3;12(1):e0169483. doi: 10.1371/journal.pone.0169483 (PMC5207754; doi:10.1371/journal.pone.0169483)
Supplement: S2 File — Appendix B. Choice Experiment data and household-specific variables of rural household in the Miyun Reservoir Catchment area, China. (XLSX) [file pone.0169483.s002.xlsx]

## Sheet: Sheet1
Note: TOWNSHIP_ID: 1=Tanghe; 2=Heishanzui; 3=Humaying
township_id	household_id	choice_id	choice_set	choice_no	clength	release	srate	penalty	inspection	csubsidy	choice	land_area	low_landarea	high_landarea	forestland_area	farmland_area	hhsize	age	education	on-farm_income	high_on-farm_income	low_on-farm_income	off-farm_income	high_off-farm_income	low_off-farm_income	eco-subsidy	high_eco-subsidy	low_eco-subsidy	forestry_subsidy	agriculture_subsidy
1	11101	11101011	1	1	10	1	0.75	0	1	750	1	0.19	0	0	0.09	0.1	4	35	8	1780	0	0	6400	0	0	60	0	0	0	60
1	11101	11101012	1	2	5	1	0.85	0	0	750	0	0.19	0	0	0.09	0.1	4	35	8	1780	0	0	6400	0	0	60	0	0	0	60
1	11101	11101013	1	3	1	0	0.85	0	0	1500	0	0.19	0	0	0.09	0.1	4	35	8	1780	0	0	6400	0	0	60	0	0	0	60
1	11101	11101014	1	4	0	0	0	0	0	0	0	0.19	0	0	0.09	0.1	4	35	8	1780	0	0	6400	0	0	60	0	0	0	60
1	11101	11101021	2	1	1	1	0.85	0	1	4500	0	0.19	0	0	0.09	0.1	4	35	8	1780	0	0	6400	0	0	60	0	0	0	60
1	11101	11101022	2	2	5	0	0.85	1	1	3000	1	0.19	0	0	0.09	0.1	4	35	8	1780	0	0	6400	0	0	60	0	0	0	60
1	11101	11101023	2	3	10	0	1	0	1	750	0	0.19	0	0	0.09	0.1	4	35	8	1780	0	0	6400	0	0	60	0	0	0	60
1	11101	11101024	2	4	0	0	0	0	0	0	0	0.19	0	0	0.09	0.1	4	35	8	1780	0	0	6400	0	0	60	0	0	0	60
1	11101	11101031	3	1	10	1	1	0	0	3000	0	0.19	0	0	0.09	0.1	4	35	8	1780	0	0	6400	0	0	60	0	0	0	60
1	11101	11101032	3	2	1	0	0.75	0	1	7500	0	0.19	0	0	0.09	0.1	4	35	8	1780	0	0	6400	0	0	60	0	0	0	60
1	11101	11101033	3	3	5	1	1	1	1	7500	1	0.19	0	0	0.09	0.1	4	35	8	1780	0	0	6400	0	0	60	0	0	0	60
1	11101	11101034	3	4	0	0	0	0	0	0	0	0.19	0	0	0.09	0.1	4	35	8	1780	0	0	6400	0	0	60	0	0	0	60
1	11101	11101041	4	1	10	0	0.75	1	0	4500	1	0.19	0	0	0.09	0.1	4	35	8	1780	0	0	6400	0	0	60	0	0	0	60
1	11101	11101042	4	2	5	1	0.75	0	1	1500	0	0.19	0	0	0.09	0.1	4	35	8	1780	0	0	6400	0	0	60	0	0	0	60
1	11101	11101043	4	3	1	0	0.85	1	1	3000	0	0.19	0	0	0.09	0.1	4	35	8	1780	0	0	6400	0	0	60	0	0	0	60
1	11101	11101044	4	4	0	0	0	0	0	0	0	0.19	0	0	0.09	0.1	4	35	8	1780	0	0	6400	0	0	60	0	0	0	60
1	11101	11101051	5	1	5	0	0.75	1	1	750	0	0.19	0	0	0.09	0.1	4	35	8	1780	0	0	6400	0	0	60	0	0	0	60
1	11101	11101052	5	2	1	1	1	1	0	750	0	0.19	0	0	0.09	0.1	4	35	8	1780	0	0	6400	0	0	60	0	0	0	60
1	11101	11101053	5	3	10	0	0.75	1	0	7500	1	0.19	0	0	0.09	0.1	4	35	8	1780	0	0	6400	0	0	60	0	0	0	60
1	11101	11101054	5	4	0	0	0	0	0	0	0	0.19	0	0	0.09	0.1	4	35	8	1780	0	0	6400	0	0	60	0	0	0	60
1	11101	11101061	6	1	10	0	0.75	1	0	4500	1	0.19	0	0	0.09	0.1	4	35	8	1780	0	0	6400	0	0	60	0	0	0	60
1	11101	11101062	6	2	5	1	0.75	0	1	1500	0	0.19	0	0	0.09	0.1	4	35	8	1780	0	0	6400	0	0	60	0	0	0	60
1	11101	11101063	6	3	1	0	0.85	1	1	3000	0	0.19	0	0	0.09	0.1	4	35	8	1780	0	0	6400	0	0	60	0	0	0	60
1	11101	11101064	6	4	0	0	0	0	0	0	0	0.19	0	0	0.09	0.1	4	35	8	1780	0	0	6400	0	0	60	0	0	0	60
1	11101	11101071	7	1	5	0	1	0	0	4500	0	0.19	0	0	0.09	0.1	4	35	8	1780	0	0	6400	0	0	60	0	0	0	60
1	11101	11101072	7	2	1	1	0.75	0	0	3000	0	0.19	0	0	0.09	0.1	4	35	8	1780	0	0	6400	0	0	60	0	0	0	60
1	11101	11101073	7	3	10	0	1	0	1	3000	1	0.19	0	0	0.09	0.1	4	35	8	1780	0	0	6400	0	0	60	0	0	0	60
1	11101	11101074	7	4	0	0	0	0	0	0	0	0.19	0	0	0.09	0.1	4	35	8	1780	0	0	6400	0	0	60	0	0	0	60
1	11101	11101081	8	1	5	0	0.85	0	0	7500	0	0.19	0	0	0.09	0.1	4	35	8	1780	0	0	6400	0	0	60	0	0	0	60
1	11101	11101082	8	2	10	1	0.85	1	1	1500	1	0.19	0	0	0.09	0.1	4	35	8	1780	0	0	6400	0	0	60	0	0	0	60
1	11101	11101083	8	3	1	0	1	1	0	1500	0	0.19	0	0	0.09	0.1	4	35	8	1780	0	0	6400	0	0	60	0	0	0	60
1	11101	11101084	8	4	0	0	0	0	0	0	0	0.19	0	0	0.09	0.1	4	35	8	1780	0	0	6400	0	0	60	0	0	0	60
1	11102	11102011	1	1	10	1	0.75	0	1	750	0	0.27	0	1	0.1	0.17	4	33	7	3248	1	0	6375	0	0	208	1	0	45	162.5
1	11102	11102012	1	2	5	1	0.85	0	0	750	0	0.27	0	1	0.1	0.17	4	33	7	3248	1	0	6375	0	0	208	1	0	45	162.5
1	11102	11102013	1	3	1	0	0.85	0	0	1500	1	0.27	0	1	0.1	0.17	4	33	7	3248	1	0	6375	0	0	208	1	0	45	162.5
1	11102	11102014	1	4	0	0	0	0	0	0	0	0.27	0	1	0.1	0.17	4	33	7	3248	1	0	6375	0	0	208	1	0	45	162.5
1	11102	11102021	2	1	1	1	0.85	0	1	4500	1	0.27	0	1	0.1	0.17	4	33	7	3248	1	0	6375	0	0	208	1	0	45	162.5
1	11102	11102022	2	2	5	0	0.85	1	1	3000	0	0.27	0	1	0.1	0.17	4	33	7	3248	1	0	6375	0	0	208	1	0	45	162.5
1	11102	11102023	2	3	10	0	1	0	1	750	0	0.27	0	1	0.1	0.17	4	33	7	3248	1	0	6375	0	0	208	1	0	45	162.5
1	11102	11102024	2	4	0	0	0	0	0	0	0	0.27	0	1	0.1	0.17	4	33	7	3248	1	0	6375	0	0	208	1	0	45	162.5
1	11102	11102031	3	1	10	1	1	0	0	3000	0	0.27	0	1	0.1	0.17	4	33	7	3248	1	0	6375	0	0	208	1	0	45	162.5
1	11102	11102032	3	2	1	0	0.75	0	1	7500	0	0.27	0	1	0.1	0.17	4	33	7	3248	1	0	6375	0	0	208	1	0	45	162.5
1	11102	11102033	3	3	5	1	1	1	1	7500	1	0.27	0	1	0.1	0.17	4	33	7	3248	1	0	6375	0	0	208	1	0	45	162.5
1	11102	11102034	3	4	0	0	0	0	0	0	0	0.27	0	1	0.1	0.17	4	33	7	3248	1	0	6375	0	0	208	1	0	45	162.5
1	11102	11102041	4	1	10	0	0.75	1	0	4500	0	0.27	0	1	0.1	0.17	4	33	7	3248	1	0	6375	0	0	208	1	0	45	162.5
1	11102	11102042	4	2	5	1	0.75	0	1	1500	1	0.27	0	1	0.1	0.17	4	33	7	3248	1	0	6375	0	0	208	1	0	45	162.5
1	11102	11102043	4	3	1	0	0.85	1	1	3000	0	0.27	0	1	0.1	0.17	4	33	7	3248	1	0	6375	0	0	208	1	0	45	162.5
1	11102	11102044	4	4	0	0	0	0	0	0	0	0.27	0	1	0.1	0.17	4	33	7	3248	1	0	6375	0	0	208	1	0	45	162.5
1	11102	11102051	5	1	5	0	0.75	1	1	750	0	0.27	0	1	0.1	0.17	4	33	7	3248	1	0	6375	0	0	208	1	0	45	162.5
1	11102	11102052	5	2	1	1	1	1	0	750	1	0.27	0	1	0.1	0.17	4	33	7	3248	1	0	6375	0	0	208	1	0	45	162.5
1	11102	11102053	5	3	10	0	0.75	1	0	7500	0	0.27	0	1	0.1	0.17	4	33	7	3248	1	0	6375	0	0	208	1	0	45	162.5
1	11102	11102054	5	4	0	0	0	0	0	0	0	0.27	0	1	0.1	0.17	4	33	7	3248	1	0	6375	0	0	208	1	0	45	162.5
1	11102	11102061	6	1	10	0	0.75	1	0	4500	0	0.27	0	1	0.1	0.17	4	33	7	3248	1	0	6375	0	0	208	1	0	45	162.5
1	11102	11102062	6	2	5	1	0.75	0	1	1500	0	0.27	0	1	0.1	0.17	4	33	7	3248	1	0	6375	0	0	208	1	0	45	162.5
1	11102	11102063	6	3	1	0	0.85	1	1	3000	1	0.27	0	1	0.1	0.17	4	33	7	3248	1	0	6375	0	0	208	1	0	45	162.5
1	11102	11102064	6	4	0	0	0	0	0	0	0	0.27	0	1	0.1	0.17	4	33	7	3248	1	0	6375	0	0	208	1	0	45	162.5
1	11102	11102071	7	1	5	0	1	0	0	4500	0	0.27	0	1	0.1	0.17	4	33	7	3248	1	0	6375	0	0	208	1	0	45	162.5
1	11102	11102072	7	2	1	1	0.75	0	0	3000	1	0.27	0	1	0.1	0.17	4	33	7	3248	1	0	6375	0	0	208	1	0	45	162.5
1	11102	11102073	7	3	10	0	1	0	1	3000	0	0.27	0	1	0.1	0.17	4	33	7	3248	1	0	6375	0	0	208	1	0	45	162.5
1	11102	11102074	7	4	0	0	0	0	0	0	0	0.27	0	1	0.1	0.17	4	33	7	3248	1	0	6375	0	0	208	1	0	45	162.5
1	11102	11102081	8	1	5	0	0.85	0	0	7500	0	0.27	0	1	0.1	0.17	4	33	7	3248	1	0	6375	0	0	208	1	0	45	162.5
1	11102	11102082	8	2	10	1	0.85	1	1	1500	0	0.27	0	1	0.1	0.17	4	33	7	3248	1	0	6375	0	0	208	1	0	45	162.5
1	11102	11102083	8	3	1	0	1	1	0	1500	1	0.27	0	1	0.1	0.17	4	33	7	3248	1	0	6375	0	0	208	1	0	45	162.5
1	11102	11102084	8	4	0	0	0	0	0	0	0	0.27	0	1	0.1	0.17	4	33	7	3248	1	0	6375	0	0	208	1	0	45	162.5
1	11103	11103011	1	1	10	1	0.75	0	1	750	1	0.32	0	1	0.03	0.29	2	51	9	1494	0	0	4500	0	0	25	0	1	0	25
1	11103	11103012	1	2	5	1	0.85	0	0	750	0	0.32	0	1	0.03	0.29	2	51	9	1494	0	0	4500	0	0	25	0	1	0	25
1	11103	11103013	1	3	1	0	0.85	0	0	1500	0	0.32	0	1	0.03	0.29	2	51	9	1494	0	0	4500	0	0	25	0	1	0	25
1	11103	11103014	1	4	0	0	0	0	0	0	0	0.32	0	1	0.03	0.29	2	51	9	1494	0	0	4500	0	0	25	0	1	0	25
1	11103	11103021	2	1	1	1	0.85	0	1	4500	1	0.32	0	1	0.03	0.29	2	51	9	1494	0	0	4500	0	0	25	0	1	0	25
1	11103	11103022	2	2	5	0	0.85	1	1	3000	0	0.32	0	1	0.03	0.29	2	51	9	1494	0	0	4500	0	0	25	0	1	0	25
1	11103	11103023	2	3	10	0	1	0	1	750	0	0.32	0	1	0.03	0.29	2	51	9	1494	0	0	4500	0	0	25	0	1	0	25
1	11103	11103024	2	4	0	0	0	0	0	0	0	0.32	0	1	0.03	0.29	2	51	9	1494	0	0	4500	0	0	25	0	1	0	25
1	11103	11103031	3	1	10	1	1	0	0	3000	0	0.32	0	1	0.03	0.29	2	51	9	1494	0	0	4500	0	0	25	0	1	0	25
1	11103	11103032	3	2	1	0	0.75	0	1	7500	0	0.32	0	1	0.03	0.29	2	51	9	1494	0	0	4500	0	0	25	0	1	0	25
1	11103	11103033	3	3	5	1	1	1	1	7500	0	0.32	0	1	0.03	0.29	2	51	9	1494	0	0	4500	0	0	25	0	1	0	25
1	11103	11103034	3	4	0	0	0	0	0	0	1	0.32	0	1	0.03	0.29	2	51	9	1494	0	0	4500	0	0	25	0	1	0	25
1	11103	11103041	4	1	10	0	0.75	1	0	4500	0	0.32	0	1	0.03	0.29	2	51	9	1494	0	0	4500	0	0	25	0	1	0	25
1	11103	11103042	4	2	5	1	0.75	0	1	1500	0	0.32	0	1	0.03	0.29	2	51	9	1494	0	0	4500	0	0	25	0	1	0	25
1	11103	11103043	4	3	1	0	0.85	1	1	3000	0	0.32	0	1	0.03	0.29	2	51	9	1494	0	0	4500	0	0	25	0	1	0	25
1	11103	11103044	4	4	0	0	0	0	0	0	1	0.32	0	1	0.03	0.29	2	51	9	1494	0	0	4500	0	0	25	0	1	0	25
1	11103	11103051	5	1	5	0	0.75	1	1	750	0	0.32	0	1	0.03	0.29	2	51	9	1494	0	0	4500	0	0	25	0	1	0	25
1	11103	11103052	5	2	1	1	1	1	0	750	0	0.32	0	1	0.03	0.29	2	51	9	1494	0	0	4500	0	0	25	0	1	0	25
1	11103	11103053	5	3	10	0	0.75	1	0	7500	0	0.32	0	1	0.03	0.29	2	51	9	1494	0	0	4500	0	0	25	0	1	0	25
1	11103	11103054	5	4	0	0	0	0	0	0	1	0.32	0	1	0.03	0.29	2	51	9	1494	0	0	4500	0	0	25	0	1	0	25
1	11103	11103061	6	1	10	0	0.75	1	0	4500	0	0.32	0	1	0.03	0.29	2	51	9	1494	0	0	4500	0	0	25	0	1	0	25
1	11103	11103062	6	2	5	1	0.75	0	1	1500	0	0.32	0	1	0.03	0.29	2	51	9	1494	0	0	4500	0	0	25	0	1	0	25
1	11103	11103063	6	3	1	0	0.85	1	1	3000	0	0.32	0	1	0.03	0.29	2	51	9	1494	0	0	4500	0	0	25	0	1	0	25
1	11103	11103064	6	4	0	0	0	0	0	0	1	0.32	0	1	0.03	0.29	2	51	9	1494	0	0	4500	0	0	25	0	1	0	25
1	11103	11103071	7	1	5	0	1	0	0	4500	0	0.32	0	1	0.03	0.29	2	51	9	1494	0	0	4500	0	0	25	0	1	0	25
1	11103	11103072	7	2	1	1	0.75	0	0	3000	0	0.32	0	1	0.03	0.29	2	51	9	1494	0	0	4500	0	0	25	0	1	0	25
1	11103	11103073	7	3	10	0	1	0	1	3000	0	0.32	0	1	0.03	0.29	2	51	9	1494	0	0	4500	0	0	25	0	1	0	25
1	11103	11103074	7	4	0	0	0	0	0	0	1	0.32	0	1	0.03	0.29	2	51	9	1494	0	0	4500	0	0	25	0	1	0	25
1	11103	11103081	8	1	5	0	0.85	0	0	7500	0	0.32	0	1	0.03	0.29	2	51	9	1494	0	0	4500	0	0	25	0	1	0	25
1	11103	11103082	8	2	10	1	0.85	1	1	1500	0	0.32	0	1	0.03	0.29	2	51	9	1494	0	0	4500	0	0	25	0	1	0	25
1	11103	11103083	8	3	1	0	1	1	0	1500	0	0.32	0	1	0.03	0.29	2	51	9	1494	0	0	4500	0	0	25	0	1	0	25
1	11103	11103084	8	4	0	0	0	0	0	0	1	0.32	0	1	0.03	0.29	2	51	9	1494	0	0	4500	0	0	25	0	1	0	25
1	11104	11104011	1	1	10	1	0.75	0	1	750	0	0.11	1	0	0.03	0.08	5	34	5	1600	0	0	12600	1	0	55	0	1	21	34.2
1	11104	11104012	1	2	5	1	0.85	0	0	750	1	0.11	1	0	0.03	0.08	5	34	5	1600	0	0	12600	1	0	55	0	1	21	34.2
1	11104	11104013	1	3	1	0	0.85	0	0	1500	0	0.11	1	0	0.03	0.08	5	34	5	1600	0	0	12600	1	0	55	0	1	21	34.2
1	11104	11104014	1	4	0	0	0	0	0	0	0	0.11	1	0	0.03	0.08	5	34	5	1600	0	0	12600	1	0	55	0	1	21	34.2
1	11104	11104021	2	1	1	1	0.85	0	1	4500	0	0.11	1	0	0.03	0.08	5	34	5	1600	0	0	12600	1	0	55	0	1	21	34.2
1	11104	11104022	2	2	5	0	0.85	1	1	3000	1	0.11	1	0	0.03	0.08	5	34	5	1600	0	0	12600	1	0	55	0	1	21	34.2
1	11104	11104023	2	3	10	0	1	0	1	750	0	0.11	1	0	0.03	0.08	5	34	5	1600	0	0	12600	1	0	55	0	1	21	34.2
1	11104	11104024	2	4	0	0	0	0	0	0	0	0.11	1	0	0.03	0.08	5	34	5	1600	0	0	12600	1	0	55	0	1	21	34.2
1	11104	11104031	3	1	10	1	1	0	0	3000	1	0.11	1	0	0.03	0.08	5	34	5	1600	0	0	12600	1	0	55	0	1	21	34.2
1	11104	11104032	3	2	1	0	0.75	0	1	7500	0	0.11	1	0	0.03	0.08	5	34	5	1600	0	0	12600	1	0	55	0	1	21	34.2
1	11104	11104033	3	3	5	1	1	1	1	7500	0	0.11	1	0	0.03	0.08	5	34	5	1600	0	0	12600	1	0	55	0	1	21	34.2
1	11104	11104034	3	4	0	0	0	0	0	0	0	0.11	1	0	0.03	0.08	5	34	5	1600	0	0	12600	1	0	55	0	1	21	34.2
1	11104	11104041	4	1	10	0	0.75	1	0	4500	0	0.11	1	0	0.03	0.08	5	34	5	1600	0	0	12600	1	0	55	0	1	21	34.2
1	11104	11104042	4	2	5	1	0.75	0	1	1500	0	0.11	1	0	0.03	0.08	5	34	5	1600	0	0	12600	1	0	55	0	1	21	34.2
1	11104	11104043	4	3	1	0	0.85	1	1	3000	1	0.11	1	0	0.03	0.08	5	34	5	1600	0	0	12600	1	0	55	0	1	21	34.2
1	11104	11104044	4	4	0	0	0	0	0	0	0	0.11	1	0	0.03	0.08	5	34	5	1600	0	0	12600	1	0	55	0	1	21	34.2
1	11104	11104051	5	1	5	0	0.75	1	1	750	0	0.11	1	0	0.03	0.08	5	34	5	1600	0	0	12600	1	0	55	0	1	21	34.2
1	11104	11104052	5	2	1	1	1	1	0	750	0	0.11	1	0	0.03	0.08	5	34	5	1600	0	0	12600	1	0	55	0	1	21	34.2
1	11104	11104053	5	3	10	0	0.75	1	0	7500	0	0.11	1	0	0.03	0.08	5	34	5	1600	0	0	12600	1	0	55	0	1	21	34.2
1	11104	11104054	5	4	0	0	0	0	0	0	1	0.11	1	0	0.03	0.08	5	34	5	1600	0	0	12600	1	0	55	0	1	21	34.2
1	11104	11104061	6	1	10	0	0.75	1	0	4500	0	0.11	1	0	0.03	0.08	5	34	5	1600	0	0	12600	1	0	55	0	1	21	34.2
1	11104	11104062	6	2	5	1	0.75	0	1	1500	1	0.11	1	0	0.03	0.08	5	34	5	1600	0	0	12600	1	0	55	0	1	21	34.2
1	11104	11104063	6	3	1	0	0.85	1	1	3000	0	0.11	1	0	0.03	0.08	5	34	5	1600	0	0	12600	1	0	55	0	1	21	34.2
1	11104	11104064	6	4	0	0	0	0	0	0	0	0.11	1	0	0.03	0.08	5	34	5	1600	0	0	12600	1	0	55	0	1	21	34.2
1	11104	11104071	7	1	5	0	1	0	0	4500	0	0.11	1	0	0.03	0.08	5	34	5	1600	0	0	12600	1	0	55	0	1	21	34.2
1	11104	11104072	7	2	1	1	0.75	0	0	3000	0	0.11	1	0	0.03	0.08	5	34	5	1600	0	0	12600	1	0	55	0	1	21	34.2
1	11104	11104073	7	3	10	0	1	0	1	3000	0	0.11	1	0	0.03	0.08	5	34	5	1600	0	0	12600	1	0	55	0	1	21	34.2
1	11104	11104074	7	4	0	0	0	0	0	0	1	0.11	1	0	0.03	0.08	5	34	5	1600	0	0	12600	1	0	55	0	1	21	34.2
1	11104	11104081	8	1	5	0	0.85	0	0	7500	1	0.11	1	0	0.03	0.08	5	34	5	1600	0	0	12600	1	0	55	0	1	21	34.2
1	11104	11104082	8	2	10	1	0.85	1	1	1500	0	0.11	1	0	0.03	0.08	5	34	5	1600	0	0	12600	1	0	55	0	1	21	34.2
1	11104	11104083	8	3	1	0	1	1	0	1500	0	0.11	1	0	0.03	0.08	5	34	5	1600	0	0	12600	1	0	55	0	1	21	34.2
1	11104	11104084	8	4	0	0	0	0	0	0	0	0.11	1	0	0.03	0.08	5	34	5	1600	0	0	12600	1	0	55	0	1	21	34.2
1	11105	11105011	1	1	10	1	0.75	0	1	750	0	0.11	1	0	0.03	0.08	3	25	7	1200	0	0	7200	0	0	35	0	1	35	0
1	11105	11105012	1	2	5	1	0.85	0	0	750	0	0.11	1	0	0.03	0.08	3	25	7	1200	0	0	7200	0	0	35	0	1	35	0
1	11105	11105013	1	3	1	0	0.85	0	0	1500	1	0.11	1	0	0.03	0.08	3	25	7	1200	0	0	7200	0	0	35	0	1	35	0
1	11105	11105014	1	4	0	0	0	0	0	0	0	0.11	1	0	0.03	0.08	3	25	7	1200	0	0	7200	0	0	35	0	1	35	0
1	11105	11105021	2	1	1	1	0.85	0	1	4500	1	0.11	1	0	0.03	0.08	3	25	7	1200	0	0	7200	0	0	35	0	1	35	0
1	11105	11105022	2	2	5	0	0.85	1	1	3000	0	0.11	1	0	0.03	0.08	3	25	7	1200	0	0	7200	0	0	35	0	1	35	0
1	11105	11105023	2	3	10	0	1	0	1	750	0	0.11	1	0	0.03	0.08	3	25	7	1200	0	0	7200	0	0	35	0	1	35	0
1	11105	11105024	2	4	0	0	0	0	0	0	0	0.11	1	0	0.03	0.08	3	25	7	1200	0	0	7200	0	0	35	0	1	35	0
1	11105	11105031	3	1	10	1	1	0	0	3000	0	0.11	1	0	0.03	0.08	3	25	7	1200	0	0	7200	0	0	35	0	1	35	0
1	11105	11105032	3	2	1	0	0.75	0	1	7500	0	0.11	1	0	0.03	0.08	3	25	7	1200	0	0	7200	0	0	35	0	1	35	0
1	11105	11105033	3	3	5	1	1	1	1	7500	0	0.11	1	0	0.03	0.08	3	25	7	1200	0	0	7200	0	0	35	0	1	35	0
1	11105	11105034	3	4	0	0	0	0	0	0	1	0.11	1	0	0.03	0.08	3	25	7	1200	0	0	7200	0	0	35	0	1	35	0
1	11105	11105041	4	1	10	0	0.75	1	0	4500	0	0.11	1	0	0.03	0.08	3	25	7	1200	0	0	7200	0	0	35	0	1	35	0
1	11105	11105042	4	2	5	1	0.75	0	1	1500	1	0.11	1	0	0.03	0.08	3	25	7	1200	0	0	7200	0	0	35	0	1	35	0
1	11105	11105043	4	3	1	0	0.85	1	1	3000	0	0.11	1	0	0.03	0.08	3	25	7	1200	0	0	7200	0	0	35	0	1	35	0
1	11105	11105044	4	4	0	0	0	0	0	0	0	0.11	1	0	0.03	0.08	3	25	7	1200	0	0	7200	0	0	35	0	1	35	0
1	11105	11105051	5	1	5	0	0.75	1	1	750	0	0.11	1	0	0.03	0.08	3	25	7	1200	0	0	7200	0	0	35	0	1	35	0
1	11105	11105052	5	2	1	1	1	1	0	750	0	0.11	1	0	0.03	0.08	3	25	7	1200	0	0	7200	0	0	35	0	1	35	0
1	11105	11105053	5	3	10	0	0.75	1	0	7500	0	0.11	1	0	0.03	0.08	3	25	7	1200	0	0	7200	0	0	35	0	1	35	0
1	11105	11105054	5	4	0	0	0	0	0	0	1	0.11	1	0	0.03	0.08	3	25	7	1200	0	0	7200	0	0	35	0	1	35	0
1	11105	11105061	6	1	10	0	0.75	1	0	4500	0	0.11	1	0	0.03	0.08	3	25	7	1200	0	0	7200	0	0	35	0	1	35	0
1	11105	11105062	6	2	5	1	0.75	0	1	1500	1	0.11	1	0	0.03	0.08	3	25	7	1200	0	0	7200	0	0	35	0	1	35	0
1	11105	11105063	6	3	1	0	0.85	1	1	3000	0	0.11	1	0	0.03	0.08	3	25	7	1200	0	0	7200	0	0	35	0	1	35	0
1	11105	11105064	6	4	0	0	0	0	0	0	0	0.11	1	0	0.03	0.08	3	25	7	1200	0	0	7200	0	0	35	0	1	35	0
1	11105	11105071	7	1	5	0	1	0	0	4500	0	0.11	1	0	0.03	0.08	3	25	7	1200	0	0	7200	0	0	35	0	1	35	0
1	11105	11105072	7	2	1	1	0.75	0	0	3000	1	0.11	1	0	0.03	0.08	3	25	7	1200	0	0	7200	0	0	35	0	1	35	0
1	11105	11105073	7	3	10	0	1	0	1	3000	0	0.11	1	0	0.03	0.08	3	25	7	1200	0	0	7200	0	0	35	0	1	35	0
1	11105	11105074	7	4	0	0	0	0	0	0	0	0.11	1	0	0.03	0.08	3	25	7	1200	0	0	7200	0	0	35	0	1	35	0
1	11105	11105081	8	1	5	0	0.85	0	0	7500	0	0.11	1	0	0.03	0.08	3	25	7	1200	0	0	7200	0	0	35	0	1	35	0
1	11105	11105082	8	2	10	1	0.85	1	1	1500	0	0.11	1	0	0.03	0.08	3	25	7	1200	0	0	7200	0	0	35	0	1	35	0
1	11105	11105083	8	3	1	0	1	1	0	1500	0	0.11	1	0	0.03	0.08	3	25	7	1200	0	0	7200	0	0	35	0	1	35	0
1	11105	11105084	8	4	0	0	0	0	0	0	1	0.11	1	0	0.03	0.08	3	25	7	1200	0	0	7200	0	0	35	0	1	35	0
1	11106	11106011	1	1	10	1	0.75	0	1	750	1	0.58	0	1	0.18	0.4	3	44	6	6667	1	0	3333	0	0	421	1	0	421	0
1	11106	11106012	1	2	5	1	0.85	0	0	750	0	0.58	0	1	0.18	0.4	3	44	6	6667	1	0	3333	0	0	421	1	0	421	0
1	11106	11106013	1	3	1	0	0.85	0	0	1500	0	0.58	0	1	0.18	0.4	3	44	6	6667	1	0	3333	0	0	421	1	0	421	0
1	11106	11106014	1	4	0	0	0	0	0	0	0	0.58	0	1	0.18	0.4	3	44	6	6667	1	0	3333	0	0	421	1	0	421	0
1	11106	11106021	2	1	1	1	0.85	0	1	4500	1	0.58	0	1	0.18	0.4	3	44	6	6667	1	0	3333	0	0	421	1	0	421	0
1	11106	11106022	2	2	5	0	0.85	1	1	3000	0	0.58	0	1	0.18	0.4	3	44	6	6667	1	0	3333	0	0	421	1	0	421	0
1	11106	11106023	2	3	10	0	1	0	1	750	0	0.58	0	1	0.18	0.4	3	44	6	6667	1	0	3333	0	0	421	1	0	421	0
1	11106	11106024	2	4	0	0	0	0	0	0	0	0.58	0	1	0.18	0.4	3	44	6	6667	1	0	3333	0	0	421	1	0	421	0
1	11106	11106031	3	1	10	1	1	0	0	3000	0	0.58	0	1	0.18	0.4	3	44	6	6667	1	0	3333	0	0	421	1	0	421	0
1	11106	11106032	3	2	1	0	0.75	0	1	7500	0	0.58	0	1	0.18	0.4	3	44	6	6667	1	0	3333	0	0	421	1	0	421	0
1	11106	11106033	3	3	5	1	1	1	1	7500	0	0.58	0	1	0.18	0.4	3	44	6	6667	1	0	3333	0	0	421	1	0	421	0
1	11106	11106034	3	4	0	0	0	0	0	0	1	0.58	0	1	0.18	0.4	3	44	6	6667	1	0	3333	0	0	421	1	0	421	0
1	11106	11106041	4	1	10	0	0.75	1	0	4500	1	0.58	0	1	0.18	0.4	3	44	6	6667	1	0	3333	0	0	421	1	0	421	0
1	11106	11106042	4	2	5	1	0.75	0	1	1500	0	0.58	0	1	0.18	0.4	3	44	6	6667	1	0	3333	0	0	421	1	0	421	0
1	11106	11106043	4	3	1	0	0.85	1	1	3000	0	0.58	0	1	0.18	0.4	3	44	6	6667	1	0	3333	0	0	421	1	0	421	0
1	11106	11106044	4	4	0	0	0	0	0	0	0	0.58	0	1	0.18	0.4	3	44	6	6667	1	0	3333	0	0	421	1	0	421	0
1	11106	11106051	5	1	5	0	0.75	1	1	750	0	0.58	0	1	0.18	0.4	3	44	6	6667	1	0	3333	0	0	421	1	0	421	0
1	11106	11106052	5	2	1	1	1	1	0	750	0	0.58	0	1	0.18	0.4	3	44	6	6667	1	0	3333	0	0	421	1	0	421	0
1	11106	11106053	5	3	10	0	0.75	1	0	7500	0	0.58	0	1	0.18	0.4	3	44	6	6667	1	0	3333	0	0	421	1	0	421	0
1	11106	11106054	5	4	0	0	0	0	0	0	1	0.58	0	1	0.18	0.4	3	44	6	6667	1	0	3333	0	0	421	1	0	421	0
1	11106	11106061	6	1	10	0	0.75	1	0	4500	0	0.58	0	1	0.18	0.4	3	44	6	6667	1	0	3333	0	0	421	1	0	421	0
1	11106	11106062	6	2	5	1	0.75	0	1	1500	1	0.58	0	1	0.18	0.4	3	44	6	6667	1	0	3333	0	0	421	1	0	421	0
1	11106	11106063	6	3	1	0	0.85	1	1	3000	0	0.58	0	1	0.18	0.4	3	44	6	6667	1	0	3333	0	0	421	1	0	421	0
1	11106	11106064	6	4	0	0	0	0	0	0	0	0.58	0	1	0.18	0.4	3	44	6	6667	1	0	3333	0	0	421	1	0	421	0
1	11106	11106071	7	1	5	0	1	0	0	4500	0	0.58	0	1	0.18	0.4	3	44	6	6667	1	0	3333	0	0	421	1	0	421	0
1	11106	11106072	7	2	1	1	0.75	0	0	3000	1	0.58	0	1	0.18	0.4	3	44	6	6667	1	0	3333	0	0	421	1	0	421	0
1	11106	11106073	7	3	10	0	1	0	1	3000	0	0.58	0	1	0.18	0.4	3	44	6	6667	1	0	3333	0	0	421	1	0	421	0
1	11106	11106074	7	4	0	0	0	0	0	0	0	0.58	0	1	0.18	0.4	3	44	6	6667	1	0	3333	0	0	421	1	0	421	0
1	11106	11106081	8	1	5	0	0.85	0	0	7500	1	0.58	0	1	0.18	0.4	3	44	6	6667	1	0	3333	0	0	421	1	0	421	0
1	11106	11106082	8	2	10	1	0.85	1	1	1500	0	0.58	0	1	0.18	0.4	3	44	6	6667	1	0	3333	0	0	421	1	0	421	0
1	11106	11106083	8	3	1	0	1	1	0	1500	0	0.58	0	1	0.18	0.4	3	44	6	6667	1	0	3333	0	0	421	1	0	421	0
1	11106	11106084	8	4	0	0	0	0	0	0	0	0.58	0	1	0.18	0.4	3	44	6	6667	1	0	3333	0	0	421	1	0	421	0
1	11107	11107011	1	1	10	1	0.75	0	1	750	0	2.17	0	1	1.64	0.53	3	47	2	9000	1	0	3333	0	0	504	1	0	237	266.667
1	11107	11107012	1	2	5	1	0.85	0	0	750	0	2.17	0	1	1.64	0.53	3	47	2	9000	1	0	3333	0	0	504	1	0	237	266.667
1	11107	11107013	1	3	1	0	0.85	0	0	1500	1	2.17	0	1	1.64	0.53	3	47	2	9000	1	0	3333	0	0	504	1	0	237	266.667
1	11107	11107014	1	4	0	0	0	0	0	0	0	2.17	0	1	1.64	0.53	3	47	2	9000	1	0	3333	0	0	504	1	0	237	266.667
1	11107	11107021	2	1	1	1	0.85	0	1	4500	1	2.17	0	1	1.64	0.53	3	47	2	9000	1	0	3333	0	0	504	1	0	237	266.667
1	11107	11107022	2	2	5	0	0.85	1	1	3000	0	2.17	0	1	1.64	0.53	3	47	2	9000	1	0	3333	0	0	504	1	0	237	266.667
1	11107	11107023	2	3	10	0	1	0	1	750	0	2.17	0	1	1.64	0.53	3	47	2	9000	1	0	3333	0	0	504	1	0	237	266.667
1	11107	11107024	2	4	0	0	0	0	0	0	0	2.17	0	1	1.64	0.53	3	47	2	9000	1	0	3333	0	0	504	1	0	237	266.667
1	11107	11107031	3	1	5	1	0.75	1	0	3000	1	2.17	0	1	1.64	0.53	3	47	2	9000	1	0	3333	0	0	504	1	0	237	266.667
1	11107	11107032	3	2	10	1	0.85	1	0	7500	0	2.17	0	1	1.64	0.53	3	47	2	9000	1	0	3333	0	0	504	1	0	237	266.667
1	11107	11107033	3	3	1	1	1	1	1	4500	0	2.17	0	1	1.64	0.53	3	47	2	9000	1	0	3333	0	0	504	1	0	237	266.667
1	11107	11107034	3	4	0	0	0	0	0	0	0	2.17	0	1	1.64	0.53	3	47	2	9000	1	0	3333	0	0	504	1	0	237	266.667
1	11107	11107041	4	1	10	1	1	0	0	3000	0	2.17	0	1	1.64	0.53	3	47	2	9000	1	0	3333	0	0	504	1	0	237	266.667
1	11107	11107042	4	2	1	0	0.75	0	1	7500	1	2.17	0	1	1.64	0.53	3	47	2	9000	1	0	3333	0	0	504	1	0	237	266.667
1	11107	11107043	4	3	5	1	1	1	1	7500	0	2.17	0	1	1.64	0.53	3	47	2	9000	1	0	3333	0	0	504	1	0	237	266.667
1	11107	11107044	4	4	0	0	0	0	0	0	0	2.17	0	1	1.64	0.53	3	47	2	9000	1	0	3333	0	0	504	1	0	237	266.667
1	11107	11107051	5	1	5	0	0.75	1	1	750	1	2.17	0	1	1.64	0.53	3	47	2	9000	1	0	3333	0	0	504	1	0	237	266.667
1	11107	11107052	5	2	1	1	1	1	0	750	0	2.17	0	1	1.64	0.53	3	47	2	9000	1	0	3333	0	0	504	1	0	237	266.667
1	11107	11107053	5	3	10	0	0.75	1	0	7500	0	2.17	0	1	1.64	0.53	3	47	2	9000	1	0	3333	0	0	504	1	0	237	266.667
1	11107	11107054	5	4	0	0	0	0	0	0	0	2.17	0	1	1.64	0.53	3	47	2	9000	1	0	3333	0	0	504	1	0	237	266.667
1	11107	11107061	6	1	10	0	0.75	1	0	4500	1	2.17	0	1	1.64	0.53	3	47	2	9000	1	0	3333	0	0	504	1	0	237	266.667
1	11107	11107062	6	2	5	1	0.75	0	1	1500	0	2.17	0	1	1.64	0.53	3	47	2	9000	1	0	3333	0	0	504	1	0	237	266.667
1	11107	11107063	6	3	1	0	0.85	1	1	3000	0	2.17	0	1	1.64	0.53	3	47	2	9000	1	0	3333	0	0	504	1	0	237	266.667
1	11107	11107064	6	4	0	0	0	0	0	0	0	2.17	0	1	1.64	0.53	3	47	2	9000	1	0	3333	0	0	504	1	0	237	266.667
1	11107	11107071	7	1	5	0	1	0	0	4500	0	2.17	0	1	1.64	0.53	3	47	2	9000	1	0	3333	0	0	504	1	0	237	266.667
1	11107	11107072	7	2	1	1	0.75	0	0	3000	1	2.17	0	1	1.64	0.53	3	47	2	9000	1	0	3333	0	0	504	1	0	237	266.667
1	11107	11107073	7	3	10	0	1	0	1	3000	0	2.17	0	1	1.64	0.53	3	47	2	9000	1	0	3333	0	0	504	1	0	237	266.667
1	11107	11107074	7	4	0	0	0	0	0	0	0	2.17	0	1	1.64	0.53	3	47	2	9000	1	0	3333	0	0	504	1	0	237	266.667
1	11107	11107081	8	1	5	0	0.85	0	0	7500	0	2.17	0	1	1.64	0.53	3	47	2	9000	1	0	3333	0	0	504	1	0	237	266.667
1	11107	11107082	8	2	10	1	0.85	1	1	1500	1	2.17	0	1	1.64	0.53	3	47	2	9000	1	0	3333	0	0	504	1	0	237	266.667
1	11107	11107083	8	3	1	0	1	1	0	1500	0	2.17	0	1	1.64	0.53	3	47	2	9000	1	0	3333	0	0	504	1	0	237	266.667
1	11107	11107084	8	4	0	0	0	0	0	0	0	2.17	0	1	1.64	0.53	3	47	2	9000	1	0	3333	0	0	504	1	0	237	266.667
1	11108	11108011	1	1	10	1	0.75	0	1	750	0	0	1	0	0	0	2	26	5	0	0	1	9450	1	0	170	1	0	0	170
1	11108	11108012	1	2	5	1	0.85	0	0	750	1	0	1	0	0	0	2	26	5	0	0	1	9450	1	0	170	1	0	0	170
1	11108	11108013	1	3	1	0	0.85	0	0	1500	0	0	1	0	0	0	2	26	5	0	0	1	9450	1	0	170	1	0	0	170
1	11108	11108014	1	4	0	0	0	0	0	0	0	0	1	0	0	0	2	26	5	0	0	1	9450	1	0	170	1	0	0	170
1	11108	11108021	2	1	1	1	0.85	0	1	4500	1	0	1	0	0	0	2	26	5	0	0	1	9450	1	0	170	1	0	0	170
1	11108	11108022	2	2	5	0	0.85	1	1	3000	0	0	1	0	0	0	2	26	5	0	0	1	9450	1	0	170	1	0	0	170
1	11108	11108023	2	3	10	0	1	0	1	750	0	0	1	0	0	0	2	26	5	0	0	1	9450	1	0	170	1	0	0	170
1	11108	11108024	2	4	0	0	0	0	0	0	0	0	1	0	0	0	2	26	5	0	0	1	9450	1	0	170	1	0	0	170
1	11108	11108031	3	1	10	1	1	0	0	3000	1	0	1	0	0	0	2	26	5	0	0	1	9450	1	0	170	1	0	0	170
1	11108	11108032	3	2	1	0	0.75	0	1	7500	0	0	1	0	0	0	2	26	5	0	0	1	9450	1	0	170	1	0	0	170
1	11108	11108033	3	3	5	1	1	1	1	7500	0	0	1	0	0	0	2	26	5	0	0	1	9450	1	0	170	1	0	0	170
1	11108	11108034	3	4	0	0	0	0	0	0	0	0	1	0	0	0	2	26	5	0	0	1	9450	1	0	170	1	0	0	170
1	11108	11108041	4	1	10	0	0.75	1	0	4500	0	0	1	0	0	0	2	26	5	0	0	1	9450	1	0	170	1	0	0	170
1	11108	11108042	4	2	5	1	0.75	0	1	1500	1	0	1	0	0	0	2	26	5	0	0	1	9450	1	0	170	1	0	0	170
1	11108	11108043	4	3	1	0	0.85	1	1	3000	0	0	1	0	0	0	2	26	5	0	0	1	9450	1	0	170	1	0	0	170
1	11108	11108044	4	4	0	0	0	0	0	0	0	0	1	0	0	0	2	26	5	0	0	1	9450	1	0	170	1	0	0	170
1	11108	11108051	5	1	5	0	0.75	1	1	750	0	0	1	0	0	0	2	26	5	0	0	1	9450	1	0	170	1	0	0	170
1	11108	11108052	5	2	1	1	1	1	0	750	1	0	1	0	0	0	2	26	5	0	0	1	9450	1	0	170	1	0	0	170
1	11108	11108053	5	3	10	0	0.75	1	0	7500	0	0	1	0	0	0	2	26	5	0	0	1	9450	1	0	170	1	0	0	170
1	11108	11108054	5	4	0	0	0	0	0	0	0	0	1	0	0	0	2	26	5	0	0	1	9450	1	0	170	1	0	0	170
1	11108	11108061	6	1	10	0	0.75	1	0	4500	0	0	1	0	0	0	2	26	5	0	0	1	9450	1	0	170	1	0	0	170
1	11108	11108062	6	2	5	1	0.75	0	1	1500	1	0	1	0	0	0	2	26	5	0	0	1	9450	1	0	170	1	0	0	170
1	11108	11108063	6	3	1	0	0.85	1	1	3000	0	0	1	0	0	0	2	26	5	0	0	1	9450	1	0	170	1	0	0	170
1	11108	11108064	6	4	0	0	0	0	0	0	0	0	1	0	0	0	2	26	5	0	0	1	9450	1	0	170	1	0	0	170
1	11108	11108071	7	1	5	0	1	0	0	4500	0	0	1	0	0	0	2	26	5	0	0	1	9450	1	0	170	1	0	0	170
1	11108	11108072	7	2	1	1	0.75	0	0	3000	1	0	1	0	0	0	2	26	5	0	0	1	9450	1	0	170	1	0	0	170
1	11108	11108073	7	3	10	0	1	0	1	3000	0	0	1	0	0	0	2	26	5	0	0	1	9450	1	0	170	1	0	0	170
1	11108	11108074	7	4	0	0	0	0	0	0	0	0	1	0	0	0	2	26	5	0	0	1	9450	1	0	170	1	0	0	170
1	11108	11108081	8	1	5	0	0.85	0	0	7500	0	0	1	0	0	0	2	26	5	0	0	1	9450	1	0	170	1	0	0	170
1	11108	11108082	8	2	10	1	0.85	1	1	1500	1	0	1	0	0	0	2	26	5	0	0	1	9450	1	0	170	1	0	0	170
1	11108	11108083	8	3	1	0	1	1	0	1500	0	0	1	0	0	0	2	26	5	0	0	1	9450	1	0	170	1	0	0	170
1	11108	11108084	8	4	0	0	0	0	0	0	0	0	1	0	0	0	2	26	5	0	0	1	9450	1	0	170	1	0	0	170
1	11109	11109011	1	1	10	1	0.75	0	1	750	0	0.45	0	1	0.35	0.1	4	36	11	1627	0	0	7500	0	0	32	0	1	32	0
1	11109	11109012	1	2	5	1	0.85	0	0	750	0	0.45	0	1	0.35	0.1	4	36	11	1627	0	0	7500	0	0	32	0	1	32	0
1	11109	11109013	1	3	1	0	0.85	0	0	1500	1	0.45	0	1	0.35	0.1	4	36	11	1627	0	0	7500	0	0	32	0	1	32	0
1	11109	11109014	1	4	0	0	0	0	0	0	0	0.45	0	1	0.35	0.1	4	36	11	1627	0	0	7500	0	0	32	0	1	32	0
1	11109	11109021	2	1	1	1	0.85	0	1	4500	1	0.45	0	1	0.35	0.1	4	36	11	1627	0	0	7500	0	0	32	0	1	32	0
1	11109	11109022	2	2	5	0	0.85	1	1	3000	0	0.45	0	1	0.35	0.1	4	36	11	1627	0	0	7500	0	0	32	0	1	32	0
1	11109	11109023	2	3	10	0	1	0	1	750	0	0.45	0	1	0.35	0.1	4	36	11	1627	0	0	7500	0	0	32	0	1	32	0
1	11109	11109024	2	4	0	0	0	0	0	0	0	0.45	0	1	0.35	0.1	4	36	11	1627	0	0	7500	0	0	32	0	1	32	0
1	11109	11109031	3	1	10	1	1	0	0	3000	0	0.45	0	1	0.35	0.1	4	36	11	1627	0	0	7500	0	0	32	0	1	32	0
1	11109	11109032	3	2	1	0	0.75	0	1	7500	1	0.45	0	1	0.35	0.1	4	36	11	1627	0	0	7500	0	0	32	0	1	32	0
1	11109	11109033	3	3	5	1	1	1	1	7500	0	0.45	0	1	0.35	0.1	4	36	11	1627	0	0	7500	0	0	32	0	1	32	0
1	11109	11109034	3	4	0	0	0	0	0	0	0	0.45	0	1	0.35	0.1	4	36	11	1627	0	0	7500	0	0	32	0	1	32	0
1	11109	11109041	4	1	10	0	0.75	1	0	4500	0	0.45	0	1	0.35	0.1	4	36	11	1627	0	0	7500	0	0	32	0	1	32	0
1	11109	11109042	4	2	5	1	0.75	0	1	1500	1	0.45	0	1	0.35	0.1	4	36	11	1627	0	0	7500	0	0	32	0	1	32	0
1	11109	11109043	4	3	1	0	0.85	1	1	3000	0	0.45	0	1	0.35	0.1	4	36	11	1627	0	0	7500	0	0	32	0	1	32	0
1	11109	11109044	4	4	0	0	0	0	0	0	0	0.45	0	1	0.35	0.1	4	36	11	1627	0	0	7500	0	0	32	0	1	32	0
1	11109	11109051	5	1	5	0	0.75	1	1	750	0	0.45	0	1	0.35	0.1	4	36	11	1627	0	0	7500	0	0	32	0	1	32	0
1	11109	11109052	5	2	1	1	1	1	0	750	1	0.45	0	1	0.35	0.1	4	36	11	1627	0	0	7500	0	0	32	0	1	32	0
1	11109	11109053	5	3	10	0	0.75	1	0	7500	0	0.45	0	1	0.35	0.1	4	36	11	1627	0	0	7500	0	0	32	0	1	32	0
1	11109	11109054	5	4	0	0	0	0	0	0	0	0.45	0	1	0.35	0.1	4	36	11	1627	0	0	7500	0	0	32	0	1	32	0
1	11109	11109061	6	1	10	0	0.75	1	0	4500	0	0.45	0	1	0.35	0.1	4	36	11	1627	0	0	7500	0	0	32	0	1	32	0
1	11109	11109062	6	2	5	1	0.75	0	1	1500	0	0.45	0	1	0.35	0.1	4	36	11	1627	0	0	7500	0	0	32	0	1	32	0
1	11109	11109063	6	3	1	0	0.85	1	1	3000	1	0.45	0	1	0.35	0.1	4	36	11	1627	0	0	7500	0	0	32	0	1	32	0
1	11109	11109064	6	4	0	0	0	0	0	0	0	0.45	0	1	0.35	0.1	4	36	11	1627	0	0	7500	0	0	32	0	1	32	0
1	11109	11109071	7	1	5	0	1	0	0	4500	0	0.45	0	1	0.35	0.1	4	36	11	1627	0	0	7500	0	0	32	0	1	32	0
1	11109	11109072	7	2	1	1	0.75	0	0	3000	1	0.45	0	1	0.35	0.1	4	36	11	1627	0	0	7500	0	0	32	0	1	32	0
1	11109	11109073	7	3	10	0	1	0	1	3000	0	0.45	0	1	0.35	0.1	4	36	11	1627	0	0	7500	0	0	32	0	1	32	0
1	11109	11109074	7	4	0	0	0	0	0	0	0	0.45	0	1	0.35	0.1	4	36	11	1627	0	0	7500	0	0	32	0	1	32	0
1	11109	11109081	8	1	5	0	0.85	0	0	7500	0	0.45	0	1	0.35	0.1	4	36	11	1627	0	0	7500	0	0	32	0	1	32	0
1	11109	11109082	8	2	10	1	0.85	1	1	1500	0	0.45	0	1	0.35	0.1	4	36	11	1627	0	0	7500	0	0	32	0	1	32	0
1	11109	11109083	8	3	1	0	1	1	0	1500	1	0.45	0	1	0.35	0.1	4	36	11	1627	0	0	7500	0	0	32	0	1	32	0
1	11109	11109084	8	4	0	0	0	0	0	0	0	0.45	0	1	0.35	0.1	4	36	11	1627	0	0	7500	0	0	32	0	1	32	0
1	11110	11110011	1	1	10	1	0.75	0	1	750	1	0.16	0	0	0.01	0.15	4	31	8	1613	0	0	5000	0	0	110	0	0	20	90
1	11110	11110012	1	2	5	1	0.85	0	0	750	0	0.16	0	0	0.01	0.15	4	31	8	1613	0	0	5000	0	0	110	0	0	20	90
1	11110	11110013	1	3	1	0	0.85	0	0	1500	0	0.16	0	0	0.01	0.15	4	31	8	1613	0	0	5000	0	0	110	0	0	20	90
1	11110	11110014	1	4	0	0	0	0	0	0	0	0.16	0	0	0.01	0.15	4	31	8	1613	0	0	5000	0	0	110	0	0	20	90
1	11110	11110021	2	1	1	1	0.85	0	1	4500	0	0.16	0	0	0.01	0.15	4	31	8	1613	0	0	5000	0	0	110	0	0	20	90
1	11110	11110022	2	2	5	0	0.85	1	1	3000	1	0.16	0	0	0.01	0.15	4	31	8	1613	0	0	5000	0	0	110	0	0	20	90
1	11110	11110023	2	3	10	0	1	0	1	750	0	0.16	0	0	0.01	0.15	4	31	8	1613	0	0	5000	0	0	110	0	0	20	90
1	11110	11110024	2	4	0	0	0	0	0	0	0	0.16	0	0	0.01	0.15	4	31	8	1613	0	0	5000	0	0	110	0	0	20	90
1	11110	11110031	3	1	10	1	1	0	0	3000	0	0.16	0	0	0.01	0.15	4	31	8	1613	0	0	5000	0	0	110	0	0	20	90
1	11110	11110032	3	2	1	0	0.75	0	1	7500	1	0.16	0	0	0.01	0.15	4	31	8	1613	0	0	5000	0	0	110	0	0	20	90
1	11110	11110033	3	3	5	1	1	1	1	7500	0	0.16	0	0	0.01	0.15	4	31	8	1613	0	0	5000	0	0	110	0	0	20	90
1	11110	11110034	3	4	0	0	0	0	0	0	0	0.16	0	0	0.01	0.15	4	31	8	1613	0	0	5000	0	0	110	0	0	20	90
1	11110	11110041	4	1	10	0	0.75	1	0	4500	1	0.16	0	0	0.01	0.15	4	31	8	1613	0	0	5000	0	0	110	0	0	20	90
1	11110	11110042	4	2	5	1	0.75	0	1	1500	0	0.16	0	0	0.01	0.15	4	31	8	1613	0	0	5000	0	0	110	0	0	20	90
1	11110	11110043	4	3	1	0	0.85	1	1	3000	0	0.16	0	0	0.01	0.15	4	31	8	1613	0	0	5000	0	0	110	0	0	20	90
1	11110	11110044	4	4	0	0	0	0	0	0	0	0.16	0	0	0.01	0.15	4	31	8	1613	0	0	5000	0	0	110	0	0	20	90
1	11110	11110051	5	1	5	0	0.75	1	1	750	0	0.16	0	0	0.01	0.15	4	31	8	1613	0	0	5000	0	0	110	0	0	20	90
1	11110	11110052	5	2	1	1	1	1	0	750	0	0.16	0	0	0.01	0.15	4	31	8	1613	0	0	5000	0	0	110	0	0	20	90
1	11110	11110053	5	3	10	0	0.75	1	0	7500	1	0.16	0	0	0.01	0.15	4	31	8	1613	0	0	5000	0	0	110	0	0	20	90
1	11110	11110054	5	4	0	0	0	0	0	0	0	0.16	0	0	0.01	0.15	4	31	8	1613	0	0	5000	0	0	110	0	0	20	90
1	11110	11110061	6	1	10	0	0.75	1	0	4500	0	0.16	0	0	0.01	0.15	4	31	8	1613	0	0	5000	0	0	110	0	0	20	90
1	11110	11110062	6	2	5	1	0.75	0	1	1500	1	0.16	0	0	0.01	0.15	4	31	8	1613	0	0	5000	0	0	110	0	0	20	90
1	11110	11110063	6	3	1	0	0.85	1	1	3000	0	0.16	0	0	0.01	0.15	4	31	8	1613	0	0	5000	0	0	110	0	0	20	90
1	11110	11110064	6	4	0	0	0	0	0	0	0	0.16	0	0	0.01	0.15	4	31	8	1613	0	0	5000	0	0	110	0	0	20	90
1	11110	11110071	7	1	5	0	1	0	0	4500	0	0.16	0	0	0.01	0.15	4	31	8	1613	0	0	5000	0	0	110	0	0	20	90
1	11110	11110072	7	2	1	1	0.75	0	0	3000	0	0.16	0	0	0.01	0.15	4	31	8	1613	0	0	5000	0	0	110	0	0	20	90
1	11110	11110073	7	3	10	0	1	0	1	3000	1	0.16	0	0	0.01	0.15	4	31	8	1613	0	0	5000	0	0	110	0	0	20	90
1	11110	11110074	7	4	0	0	0	0	0	0	0	0.16	0	0	0.01	0.15	4	31	8	1613	0	0	5000	0	0	110	0	0	20	90
1	11110	11110081	8	1	5	0	0.85	0	0	7500	1	0.16	0	0	0.01	0.15	4	31	8	1613	0	0	5000	0	0	110	0	0	20	90
1	11110	11110082	8	2	10	1	0.85	1	1	1500	0	0.16	0	0	0.01	0.15	4	31	8	1613	0	0	5000	0	0	110	0	0	20	90
1	11110	11110083	8	3	1	0	1	1	0	1500	0	0.16	0	0	0.01	0.15	4	31	8	1613	0	0	5000	0	0	110	0	0	20	90
1	11110	11110084	8	4	0	0	0	0	0	0	0	0.16	0	0	0.01	0.15	4	31	8	1613	0	0	5000	0	0	110	0	0	20	90
1	11111	11111011	1	1	10	1	0.75	0	1	750	0	0.19	0	0	0.07	0.12	4	41	7	1500	0	0	6750	0	0	0	0	1	0	0
1	11111	11111012	1	2	5	1	0.85	0	0	750	0	0.19	0	0	0.07	0.12	4	41	7	1500	0	0	6750	0	0	0	0	1	0	0
1	11111	11111013	1	3	1	0	0.85	0	0	1500	1	0.19	0	0	0.07	0.12	4	41	7	1500	0	0	6750	0	0	0	0	1	0	0
1	11111	11111014	1	4	0	0	0	0	0	0	0	0.19	0	0	0.07	0.12	4	41	7	1500	0	0	6750	0	0	0	0	1	0	0
1	11111	11111021	2	1	1	1	0.85	0	1	4500	1	0.19	0	0	0.07	0.12	4	41	7	1500	0	0	6750	0	0	0	0	1	0	0
1	11111	11111022	2	2	5	0	0.85	1	1	3000	0	0.19	0	0	0.07	0.12	4	41	7	1500	0	0	6750	0	0	0	0	1	0	0
1	11111	11111023	2	3	10	0	1	0	1	750	0	0.19	0	0	0.07	0.12	4	41	7	1500	0	0	6750	0	0	0	0	1	0	0
1	11111	11111024	2	4	0	0	0	0	0	0	0	0.19	0	0	0.07	0.12	4	41	7	1500	0	0	6750	0	0	0	0	1	0	0
1	11111	11111031	3	1	10	1	1	0	0	3000	0	0.19	0	0	0.07	0.12	4	41	7	1500	0	0	6750	0	0	0	0	1	0	0
1	11111	11111032	3	2	1	0	0.75	0	1	7500	0	0.19	0	0	0.07	0.12	4	41	7	1500	0	0	6750	0	0	0	0	1	0	0
1	11111	11111033	3	3	5	1	1	1	1	7500	1	0.19	0	0	0.07	0.12	4	41	7	1500	0	0	6750	0	0	0	0	1	0	0
1	11111	11111034	3	4	0	0	0	0	0	0	0	0.19	0	0	0.07	0.12	4	41	7	1500	0	0	6750	0	0	0	0	1	0	0
1	11111	11111041	4	1	10	0	0.75	1	0	4500	0	0.19	0	0	0.07	0.12	4	41	7	1500	0	0	6750	0	0	0	0	1	0	0
1	11111	11111042	4	2	5	1	0.75	0	1	1500	1	0.19	0	0	0.07	0.12	4	41	7	1500	0	0	6750	0	0	0	0	1	0	0
1	11111	11111043	4	3	1	0	0.85	1	1	3000	0	0.19	0	0	0.07	0.12	4	41	7	1500	0	0	6750	0	0	0	0	1	0	0
1	11111	11111044	4	4	0	0	0	0	0	0	0	0.19	0	0	0.07	0.12	4	41	7	1500	0	0	6750	0	0	0	0	1	0	0
1	11111	11111051	5	1	5	0	0.75	1	1	750	0	0.19	0	0	0.07	0.12	4	41	7	1500	0	0	6750	0	0	0	0	1	0	0
1	11111	11111052	5	2	1	1	1	1	0	750	1	0.19	0	0	0.07	0.12	4	41	7	1500	0	0	6750	0	0	0	0	1	0	0
1	11111	11111053	5	3	10	0	0.75	1	0	7500	0	0.19	0	0	0.07	0.12	4	41	7	1500	0	0	6750	0	0	0	0	1	0	0
1	11111	11111054	5	4	0	0	0	0	0	0	0	0.19	0	0	0.07	0.12	4	41	7	1500	0	0	6750	0	0	0	0	1	0	0
1	11111	11111061	6	1	10	0	0.75	1	0	4500	0	0.19	0	0	0.07	0.12	4	41	7	1500	0	0	6750	0	0	0	0	1	0	0
1	11111	11111062	6	2	5	1	0.75	0	1	1500	1	0.19	0	0	0.07	0.12	4	41	7	1500	0	0	6750	0	0	0	0	1	0	0
1	11111	11111063	6	3	1	0	0.85	1	1	3000	0	0.19	0	0	0.07	0.12	4	41	7	1500	0	0	6750	0	0	0	0	1	0	0
1	11111	11111064	6	4	0	0	0	0	0	0	0	0.19	0	0	0.07	0.12	4	41	7	1500	0	0	6750	0	0	0	0	1	0	0
1	11111	11111071	7	1	5	0	1	0	0	4500	0	0.19	0	0	0.07	0.12	4	41	7	1500	0	0	6750	0	0	0	0	1	0	0
1	11111	11111072	7	2	1	1	0.75	0	0	3000	1	0.19	0	0	0.07	0.12	4	41	7	1500	0	0	6750	0	0	0	0	1	0	0
1	11111	11111073	7	3	10	0	1	0	1	3000	0	0.19	0	0	0.07	0.12	4	41	7	1500	0	0	6750	0	0	0	0	1	0	0
1	11111	11111074	7	4	0	0	0	0	0	0	0	0.19	0	0	0.07	0.12	4	41	7	1500	0	0	6750	0	0	0	0	1	0	0
1	11111	11111081	8	1	5	0	0.85	0	0	7500	0	0.19	0	0	0.07	0.12	4	41	7	1500	0	0	6750	0	0	0	0	1	0	0
1	11111	11111082	8	2	10	1	0.85	1	1	1500	0	0.19	0	0	0.07	0.12	4	41	7	1500	0	0	6750	0	0	0	0	1	0	0
1	11111	11111083	8	3	1	0	1	1	0	1500	0	0.19	0	0	0.07	0.12	4	41	7	1500	0	0	6750	0	0	0	0	1	0	0
1	11111	11111084	8	4	0	0	0	0	0	0	1	0.19	0	0	0.07	0.12	4	41	7	1500	0	0	6750	0	0	0	0	1	0	0
1	11112	11112011	1	1	10	1	0.75	0	1	750	0	1.12	0	1	0.96	0.16	5	46	4	1666	0	0	26000	1	0	78	0	0	18	60
1	11112	11112012	1	2	5	1	0.85	0	0	750	1	1.12	0	1	0.96	0.16	5	46	4	1666	0	0	26000	1	0	78	0	0	18	60
1	11112	11112013	1	3	1	0	0.85	0	0	1500	0	1.12	0	1	0.96	0.16	5	46	4	1666	0	0	26000	1	0	78	0	0	18	60
1	11112	11112014	1	4	0	0	0	0	0	0	0	1.12	0	1	0.96	0.16	5	46	4	1666	0	0	26000	1	0	78	0	0	18	60
1	11112	11112021	2	1	1	1	0.85	0	1	4500	1	1.12	0	1	0.96	0.16	5	46	4	1666	0	0	26000	1	0	78	0	0	18	60
1	11112	11112022	2	2	5	0	0.85	1	1	3000	0	1.12	0	1	0.96	0.16	5	46	4	1666	0	0	26000	1	0	78	0	0	18	60
1	11112	11112023	2	3	10	0	1	0	1	750	0	1.12	0	1	0.96	0.16	5	46	4	1666	0	0	26000	1	0	78	0	0	18	60
1	11112	11112024	2	4	0	0	0	0	0	0	0	1.12	0	1	0.96	0.16	5	46	4	1666	0	0	26000	1	0	78	0	0	18	60
1	11112	11112031	3	1	10	1	1	0	0	3000	0	1.12	0	1	0.96	0.16	5	46	4	1666	0	0	26000	1	0	78	0	0	18	60
1	11112	11112032	3	2	1	0	0.75	0	1	7500	0	1.12	0	1	0.96	0.16	5	46	4	1666	0	0	26000	1	0	78	0	0	18	60
1	11112	11112033	3	3	5	1	1	1	1	7500	0	1.12	0	1	0.96	0.16	5	46	4	1666	0	0	26000	1	0	78	0	0	18	60
1	11112	11112034	3	4	0	0	0	0	0	0	1	1.12	0	1	0.96	0.16	5	46	4	1666	0	0	26000	1	0	78	0	0	18	60
1	11112	11112041	4	1	10	0	0.75	1	0	4500	1	1.12	0	1	0.96	0.16	5	46	4	1666	0	0	26000	1	0	78	0	0	18	60
1	11112	11112042	4	2	5	1	0.75	0	1	1500	0	1.12	0	1	0.96	0.16	5	46	4	1666	0	0	26000	1	0	78	0	0	18	60
1	11112	11112043	4	3	1	0	0.85	1	1	3000	0	1.12	0	1	0.96	0.16	5	46	4	1666	0	0	26000	1	0	78	0	0	18	60
1	11112	11112044	4	4	0	0	0	0	0	0	0	1.12	0	1	0.96	0.16	5	46	4	1666	0	0	26000	1	0	78	0	0	18	60
1	11112	11112051	5	1	5	0	0.75	1	1	750	0	1.12	0	1	0.96	0.16	5	46	4	1666	0	0	26000	1	0	78	0	0	18	60
1	11112	11112052	5	2	1	1	1	1	0	750	0	1.12	0	1	0.96	0.16	5	46	4	1666	0	0	26000	1	0	78	0	0	18	60
1	11112	11112053	5	3	10	0	0.75	1	0	7500	0	1.12	0	1	0.96	0.16	5	46	4	1666	0	0	26000	1	0	78	0	0	18	60
1	11112	11112054	5	4	0	0	0	0	0	0	1	1.12	0	1	0.96	0.16	5	46	4	1666	0	0	26000	1	0	78	0	0	18	60
1	11112	11112061	6	1	10	0	0.75	1	0	4500	1	1.12	0	1	0.96	0.16	5	46	4	1666	0	0	26000	1	0	78	0	0	18	60
1	11112	11112062	6	2	5	1	0.75	0	1	1500	0	1.12	0	1	0.96	0.16	5	46	4	1666	0	0	26000	1	0	78	0	0	18	60
1	11112	11112063	6	3	1	0	0.85	1	1	3000	0	1.12	0	1	0.96	0.16	5	46	4	1666	0	0	26000	1	0	78	0	0	18	60
1	11112	11112064	6	4	0	0	0	0	0	0	0	1.12	0	1	0.96	0.16	5	46	4	1666	0	0	26000	1	0	78	0	0	18	60
1	11112	11112071	7	1	5	0	1	0	0	4500	0	1.12	0	1	0.96	0.16	5	46	4	1666	0	0	26000	1	0	78	0	0	18	60
1	11112	11112072	7	2	1	1	0.75	0	0	3000	0	1.12	0	1	0.96	0.16	5	46	4	1666	0	0	26000	1	0	78	0	0	18	60
1	11112	11112073	7	3	10	0	1	0	1	3000	0	1.12	0	1	0.96	0.16	5	46	4	1666	0	0	26000	1	0	78	0	0	18	60
1	11112	11112074	7	4	0	0	0	0	0	0	1	1.12	0	1	0.96	0.16	5	46	4	1666	0	0	26000	1	0	78	0	0	18	60
1	11112	11112081	8	1	5	0	0.85	0	0	7500	1	1.12	0	1	0.96	0.16	5	46	4	1666	0	0	26000	1	0	78	0	0	18	60
1	11112	11112082	8	2	10	1	0.85	1	1	1500	0	1.12	0	1	0.96	0.16	5	46	4	1666	0	0	26000	1	0	78	0	0	18	60
1	11112	11112083	8	3	1	0	1	1	0	1500	0	1.12	0	1	0.96	0.16	5	46	4	1666	0	0	26000	1	0	78	0	0	18	60
1	11112	11112084	8	4	0	0	0	0	0	0	0	1.12	0	1	0.96	0.16	5	46	4	1666	0	0	26000	1	0	78	0	0	18	60
1	12101	12101011	1	1	10	1	0.75	0	1	750	0	0.89	0	1	0.85	0.04	5	24	5	540	0	1	600	0	1	74	0	0	41	33.38
1	12101	12101012	1	2	5	1	0.85	0	0	750	0	0.89	0	1	0.85	0.04	5	24	5	540	0	1	600	0	1	74	0	0	41	33.38
1	12101	12101013	1	3	1	0	0.85	0	0	1500	1	0.89	0	1	0.85	0.04	5	24	5	540	0	1	600	0	1	74	0	0	41	33.38
1	12101	12101014	1	4	0	0	0	0	0	0	0	0.89	0	1	0.85	0.04	5	24	5	540	0	1	600	0	1	74	0	0	41	33.38
1	12101	12101021	2	1	1	1	0.85	0	1	4500	1	0.89	0	1	0.85	0.04	5	24	5	540	0	1	600	0	1	74	0	0	41	33.38
1	12101	12101022	2	2	5	0	0.85	1	1	3000	0	0.89	0	1	0.85	0.04	5	24	5	540	0	1	600	0	1	74	0	0	41	33.38
1	12101	12101023	2	3	10	0	1	0	1	750	0	0.89	0	1	0.85	0.04	5	24	5	540	0	1	600	0	1	74	0	0	41	33.38
1	12101	12101024	2	4	0	0	0	0	0	0	0	0.89	0	1	0.85	0.04	5	24	5	540	0	1	600	0	1	74	0	0	41	33.38
1	12101	12101031	3	1	10	1	1	0	0	3000	0	0.89	0	1	0.85	0.04	5	24	5	540	0	1	600	0	1	74	0	0	41	33.38
1	12101	12101032	3	2	1	0	0.75	0	1	7500	0	0.89	0	1	0.85	0.04	5	24	5	540	0	1	600	0	1	74	0	0	41	33.38
1	12101	12101033	3	3	5	1	1	1	1	7500	0	0.89	0	1	0.85	0.04	5	24	5	540	0	1	600	0	1	74	0	0	41	33.38
1	12101	12101034	3	4	0	0	0	0	0	0	1	0.89	0	1	0.85	0.04	5	24	5	540	0	1	600	0	1	74	0	0	41	33.38
1	12101	12101041	4	1	10	0	0.75	1	0	4500	0	0.89	0	1	0.85	0.04	5	24	5	540	0	1	600	0	1	74	0	0	41	33.38
1	12101	12101042	4	2	5	1	0.75	0	1	1500	1	0.89	0	1	0.85	0.04	5	24	5	540	0	1	600	0	1	74	0	0	41	33.38
1	12101	12101043	4	3	1	0	0.85	1	1	3000	0	0.89	0	1	0.85	0.04	5	24	5	540	0	1	600	0	1	74	0	0	41	33.38
1	12101	12101044	4	4	0	0	0	0	0	0	0	0.89	0	1	0.85	0.04	5	24	5	540	0	1	600	0	1	74	0	0	41	33.38
1	12101	12101051	5	1	5	0	0.75	1	1	750	0	0.89	0	1	0.85	0.04	5	24	5	540	0	1	600	0	1	74	0	0	41	33.38
1	12101	12101052	5	2	1	1	1	1	0	750	0	0.89	0	1	0.85	0.04	5	24	5	540	0	1	600	0	1	74	0	0	41	33.38
1	12101	12101053	5	3	10	0	0.75	1	0	7500	1	0.89	0	1	0.85	0.04	5	24	5	540	0	1	600	0	1	74	0	0	41	33.38
1	12101	12101054	5	4	0	0	0	0	0	0	0	0.89	0	1	0.85	0.04	5	24	5	540	0	1	600	0	1	74	0	0	41	33.38
1	12101	12101061	6	1	10	0	0.75	1	0	4500	0	0.89	0	1	0.85	0.04	5	24	5	540	0	1	600	0	1	74	0	0	41	33.38
1	12101	12101062	6	2	5	1	0.75	0	1	1500	1	0.89	0	1	0.85	0.04	5	24	5	540	0	1	600	0	1	74	0	0	41	33.38
1	12101	12101063	6	3	1	0	0.85	1	1	3000	0	0.89	0	1	0.85	0.04	5	24	5	540	0	1	600	0	1	74	0	0	41	33.38
1	12101	12101064	6	4	0	0	0	0	0	0	0	0.89	0	1	0.85	0.04	5	24	5	540	0	1	600	0	1	74	0	0	41	33.38
1	12101	12101071	7	1	5	0	1	0	0	4500	0	0.89	0	1	0.85	0.04	5	24	5	540	0	1	600	0	1	74	0	0	41	33.38
1	12101	12101072	7	2	1	1	0.75	0	0	3000	1	0.89	0	1	0.85	0.04	5	24	5	540	0	1	600	0	1	74	0	0	41	33.38
1	12101	12101073	7	3	10	0	1	0	1	3000	0	0.89	0	1	0.85	0.04	5	24	5	540	0	1	600	0	1	74	0	0	41	33.38
1	12101	12101074	7	4	0	0	0	0	0	0	0	0.89	0	1	0.85	0.04	5	24	5	540	0	1	600	0	1	74	0	0	41	33.38
1	12101	12101081	8	1	5	0	0.85	0	0	7500	1	0.89	0	1	0.85	0.04	5	24	5	540	0	1	600	0	1	74	0	0	41	33.38
1	12101	12101082	8	2	10	1	0.85	1	1	1500	0	0.89	0	1	0.85	0.04	5	24	5	540	0	1	600	0	1	74	0	0	41	33.38
1	12101	12101083	8	3	1	0	1	1	0	1500	0	0.89	0	1	0.85	0.04	5	24	5	540	0	1	600	0	1	74	0	0	41	33.38
1	12101	12101084	8	4	0	0	0	0	0	0	0	0.89	0	1	0.85	0.04	5	24	5	540	0	1	600	0	1	74	0	0	41	33.38
1	12102	12102011	1	1	10	1	0.75	0	1	750	0	0.24	0	1	0.11	0.13	3	36	4	2083	1	0	3333	0	0	307	1	0	267	40
1	12102	12102012	1	2	5	1	0.85	0	0	750	0	0.24	0	1	0.11	0.13	3	36	4	2083	1	0	3333	0	0	307	1	0	267	40
1	12102	12102013	1	3	1	0	0.85	0	0	1500	0	0.24	0	1	0.11	0.13	3	36	4	2083	1	0	3333	0	0	307	1	0	267	40
1	12102	12102014	1	4	0	0	0	0	0	0	1	0.24	0	1	0.11	0.13	3	36	4	2083	1	0	3333	0	0	307	1	0	267	40
1	12102	12102021	2	1	1	1	0.85	0	1	4500	0	0.24	0	1	0.11	0.13	3	36	4	2083	1	0	3333	0	0	307	1	0	267	40
1	12102	12102022	2	2	5	0	0.85	1	1	3000	0	0.24	0	1	0.11	0.13	3	36	4	2083	1	0	3333	0	0	307	1	0	267	40
1	12102	12102023	2	3	10	0	1	0	1	750	0	0.24	0	1	0.11	0.13	3	36	4	2083	1	0	3333	0	0	307	1	0	267	40
1	12102	12102024	2	4	0	0	0	0	0	0	1	0.24	0	1	0.11	0.13	3	36	4	2083	1	0	3333	0	0	307	1	0	267	40
1	12102	12102031	3	1	10	1	1	0	0	3000	0	0.24	0	1	0.11	0.13	3	36	4	2083	1	0	3333	0	0	307	1	0	267	40
1	12102	12102032	3	2	1	0	0.75	0	1	7500	0	0.24	0	1	0.11	0.13	3	36	4	2083	1	0	3333	0	0	307	1	0	267	40
1	12102	12102033	3	3	5	1	1	1	1	7500	0	0.24	0	1	0.11	0.13	3	36	4	2083	1	0	3333	0	0	307	1	0	267	40
1	12102	12102034	3	4	0	0	0	0	0	0	1	0.24	0	1	0.11	0.13	3	36	4	2083	1	0	3333	0	0	307	1	0	267	40
1	12102	12102041	4	1	10	0	0.75	1	0	4500	0	0.24	0	1	0.11	0.13	3	36	4	2083	1	0	3333	0	0	307	1	0	267	40
1	12102	12102042	4	2	5	1	0.75	0	1	1500	0	0.24	0	1	0.11	0.13	3	36	4	2083	1	0	3333	0	0	307	1	0	267	40
1	12102	12102043	4	3	1	0	0.85	1	1	3000	0	0.24	0	1	0.11	0.13	3	36	4	2083	1	0	3333	0	0	307	1	0	267	40
1	12102	12102044	4	4	0	0	0	0	0	0	1	0.24	0	1	0.11	0.13	3	36	4	2083	1	0	3333	0	0	307	1	0	267	40
1	12102	12102051	5	1	5	0	0.75	1	1	750	0	0.24	0	1	0.11	0.13	3	36	4	2083	1	0	3333	0	0	307	1	0	267	40
1	12102	12102052	5	2	1	1	1	1	0	750	0	0.24	0	1	0.11	0.13	3	36	4	2083	1	0	3333	0	0	307	1	0	267	40
1	12102	12102053	5	3	10	0	0.75	1	0	7500	0	0.24	0	1	0.11	0.13	3	36	4	2083	1	0	3333	0	0	307	1	0	267	40
1	12102	12102054	5	4	0	0	0	0	0	0	1	0.24	0	1	0.11	0.13	3	36	4	2083	1	0	3333	0	0	307	1	0	267	40
1	12102	12102061	6	1	10	0	0.75	1	0	4500	0	0.24	0	1	0.11	0.13	3	36	4	2083	1	0	3333	0	0	307	1	0	267	40
1	12102	12102062	6	2	5	1	0.75	0	1	1500	0	0.24	0	1	0.11	0.13	3	36	4	2083	1	0	3333	0	0	307	1	0	267	40
1	12102	12102063	6	3	1	0	0.85	1	1	3000	0	0.24	0	1	0.11	0.13	3	36	4	2083	1	0	3333	0	0	307	1	0	267	40
1	12102	12102064	6	4	0	0	0	0	0	0	1	0.24	0	1	0.11	0.13	3	36	4	2083	1	0	3333	0	0	307	1	0	267	40
1	12102	12102071	7	1	5	0	1	0	0	4500	0	0.24	0	1	0.11	0.13	3	36	4	2083	1	0	3333	0	0	307	1	0	267	40
1	12102	12102072	7	2	1	1	0.75	0	0	3000	0	0.24	0	1	0.11	0.13	3	36	4	2083	1	0	3333	0	0	307	1	0	267	40
1	12102	12102073	7	3	10	0	1	0	1	3000	0	0.24	0	1	0.11	0.13	3	36	4	2083	1	0	3333	0	0	307	1	0	267	40
1	12102	12102074	7	4	0	0	0	0	0	0	1	0.24	0	1	0.11	0.13	3	36	4	2083	1	0	3333	0	0	307	1	0	267	40
1	12102	12102081	8	1	5	0	0.85	0	0	7500	0	0.24	0	1	0.11	0.13	3	36	4	2083	1	0	3333	0	0	307	1	0	267	40
1	12102	12102082	8	2	10	1	0.85	1	1	1500	0	0.24	0	1	0.11	0.13	3	36	4	2083	1	0	3333	0	0	307	1	0	267	40
1	12102	12102083	8	3	1	0	1	1	0	1500	0	0.24	0	1	0.11	0.13	3	36	4	2083	1	0	3333	0	0	307	1	0	267	40
1	12102	12102084	8	4	0	0	0	0	0	0	1	0.24	0	1	0.11	0.13	3	36	4	2083	1	0	3333	0	0	307	1	0	267	40
1	12103	12103011	1	1	10	1	0.75	0	1	750	0	1.45	0	1	1.38	0.07	4	34	6	946	0	1	8000	0	0	54	0	1	0	54.25
1	12103	12103012	1	2	5	1	0.85	0	0	750	1	1.45	0	1	1.38	0.07	4	34	6	946	0	1	8000	0	0	54	0	1	0	54.25
1	12103	12103013	1	3	1	0	0.85	0	0	1500	0	1.45	0	1	1.38	0.07	4	34	6	946	0	1	8000	0	0	54	0	1	0	54.25
1	12103	12103014	1	4	0	0	0	0	0	0	0	1.45	0	1	1.38	0.07	4	34	6	946	0	1	8000	0	0	54	0	1	0	54.25
1	12103	12103021	2	1	1	1	0.85	0	1	4500	1	1.45	0	1	1.38	0.07	4	34	6	946	0	1	8000	0	0	54	0	1	0	54.25
1	12103	12103022	2	2	5	0	0.85	1	1	3000	0	1.45	0	1	1.38	0.07	4	34	6	946	0	1	8000	0	0	54	0	1	0	54.25
1	12103	12103023	2	3	10	0	1	0	1	750	0	1.45	0	1	1.38	0.07	4	34	6	946	0	1	8000	0	0	54	0	1	0	54.25
1	12103	12103024	2	4	0	0	0	0	0	0	0	1.45	0	1	1.38	0.07	4	34	6	946	0	1	8000	0	0	54	0	1	0	54.25
1	12103	12103031	3	1	10	1	1	0	0	3000	0	1.45	0	1	1.38	0.07	4	34	6	946	0	1	8000	0	0	54	0	1	0	54.25
1	12103	12103032	3	2	1	0	0.75	0	1	7500	1	1.45	0	1	1.38	0.07	4	34	6	946	0	1	8000	0	0	54	0	1	0	54.25
1	12103	12103033	3	3	5	1	1	1	1	7500	0	1.45	0	1	1.38	0.07	4	34	6	946	0	1	8000	0	0	54	0	1	0	54.25
1	12103	12103034	3	4	0	0	0	0	0	0	0	1.45	0	1	1.38	0.07	4	34	6	946	0	1	8000	0	0	54	0	1	0	54.25
1	12103	12103041	4	1	10	0	0.75	1	0	4500	0	1.45	0	1	1.38	0.07	4	34	6	946	0	1	8000	0	0	54	0	1	0	54.25
1	12103	12103042	4	2	5	1	0.75	0	1	1500	1	1.45	0	1	1.38	0.07	4	34	6	946	0	1	8000	0	0	54	0	1	0	54.25
1	12103	12103043	4	3	1	0	0.85	1	1	3000	0	1.45	0	1	1.38	0.07	4	34	6	946	0	1	8000	0	0	54	0	1	0	54.25
1	12103	12103044	4	4	0	0	0	0	0	0	0	1.45	0	1	1.38	0.07	4	34	6	946	0	1	8000	0	0	54	0	1	0	54.25
1	12103	12103051	5	1	5	0	0.75	1	1	750	0	1.45	0	1	1.38	0.07	4	34	6	946	0	1	8000	0	0	54	0	1	0	54.25
1	12103	12103052	5	2	1	1	1	1	0	750	0	1.45	0	1	1.38	0.07	4	34	6	946	0	1	8000	0	0	54	0	1	0	54.25
1	12103	12103053	5	3	10	0	0.75	1	0	7500	1	1.45	0	1	1.38	0.07	4	34	6	946	0	1	8000	0	0	54	0	1	0	54.25
1	12103	12103054	5	4	0	0	0	0	0	0	0	1.45	0	1	1.38	0.07	4	34	6	946	0	1	8000	0	0	54	0	1	0	54.25
1	12103	12103061	6	1	10	0	0.75	1	0	4500	1	1.45	0	1	1.38	0.07	4	34	6	946	0	1	8000	0	0	54	0	1	0	54.25
1	12103	12103062	6	2	5	1	0.75	0	1	1500	0	1.45	0	1	1.38	0.07	4	34	6	946	0	1	8000	0	0	54	0	1	0	54.25
1	12103	12103063	6	3	1	0	0.85	1	1	3000	0	1.45	0	1	1.38	0.07	4	34	6	946	0	1	8000	0	0	54	0	1	0	54.25
1	12103	12103064	6	4	0	0	0	0	0	0	0	1.45	0	1	1.38	0.07	4	34	6	946	0	1	8000	0	0	54	0	1	0	54.25
1	12103	12103071	7	1	5	0	1	0	0	4500	0	1.45	0	1	1.38	0.07	4	34	6	946	0	1	8000	0	0	54	0	1	0	54.25
1	12103	12103072	7	2	1	1	0.75	0	0	3000	1	1.45	0	1	1.38	0.07	4	34	6	946	0	1	8000	0	0	54	0	1	0	54.25
1	12103	12103073	7	3	10	0	1	0	1	3000	0	1.45	0	1	1.38	0.07	4	34	6	946	0	1	8000	0	0	54	0	1	0	54.25
1	12103	12103074	7	4	0	0	0	0	0	0	0	1.45	0	1	1.38	0.07	4	34	6	946	0	1	8000	0	0	54	0	1	0	54.25
1	12103	12103081	8	1	5	0	0.85	0	0	7500	1	1.45	0	1	1.38	0.07	4	34	6	946	0	1	8000	0	0	54	0	1	0	54.25
1	12103	12103082	8	2	10	1	0.85	1	1	1500	0	1.45	0	1	1.38	0.07	4	34	6	946	0	1	8000	0	0	54	0	1	0	54.25
1	12103	12103083	8	3	1	0	1	1	0	1500	0	1.45	0	1	1.38	0.07	4	34	6	946	0	1	8000	0	0	54	0	1	0	54.25
1	12103	12103084	8	4	0	0	0	0	0	0	0	1.45	0	1	1.38	0.07	4	34	6	946	0	1	8000	0	0	54	0	1	0	54.25
1	12104	12104011	1	1	10	1	0.75	0	1	750	0	3.19	0	1	3.11	0.08	6	34	5	1217	0	0	6000	0	0	50	0	1	0	50
1	12104	12104012	1	2	5	1	0.85	0	0	750	1	3.19	0	1	3.11	0.08	6	34	5	1217	0	0	6000	0	0	50	0	1	0	50
1	12104	12104013	1	3	1	0	0.85	0	0	1500	0	3.19	0	1	3.11	0.08	6	34	5	1217	0	0	6000	0	0	50	0	1	0	50
1	12104	12104014	1	4	0	0	0	0	0	0	0	3.19	0	1	3.11	0.08	6	34	5	1217	0	0	6000	0	0	50	0	1	0	50
1	12104	12104021	2	1	1	1	0.85	0	1	4500	0	3.19	0	1	3.11	0.08	6	34	5	1217	0	0	6000	0	0	50	0	1	0	50
1	12104	12104022	2	2	5	0	0.85	1	1	3000	1	3.19	0	1	3.11	0.08	6	34	5	1217	0	0	6000	0	0	50	0	1	0	50
1	12104	12104023	2	3	10	0	1	0	1	750	0	3.19	0	1	3.11	0.08	6	34	5	1217	0	0	6000	0	0	50	0	1	0	50
1	12104	12104024	2	4	0	0	0	0	0	0	0	3.19	0	1	3.11	0.08	6	34	5	1217	0	0	6000	0	0	50	0	1	0	50
1	12104	12104031	3	1	5	1	0.75	1	0	3000	0	3.19	0	1	3.11	0.08	6	34	5	1217	0	0	6000	0	0	50	0	1	0	50
1	12104	12104032	3	2	10	1	0.85	1	0	7500	1	3.19	0	1	3.11	0.08	6	34	5	1217	0	0	6000	0	0	50	0	1	0	50
1	12104	12104033	3	3	1	1	1	1	1	4500	0	3.19	0	1	3.11	0.08	6	34	5	1217	0	0	6000	0	0	50	0	1	0	50
1	12104	12104034	3	4	0	0	0	0	0	0	0	3.19	0	1	3.11	0.08	6	34	5	1217	0	0	6000	0	0	50	0	1	0	50
1	12104	12104041	4	1	10	1	1	0	0	3000	0	3.19	0	1	3.11	0.08	6	34	5	1217	0	0	6000	0	0	50	0	1	0	50
1	12104	12104042	4	2	1	0	0.75	0	1	7500	1	3.19	0	1	3.11	0.08	6	34	5	1217	0	0	6000	0	0	50	0	1	0	50
1	12104	12104043	4	3	5	1	1	1	1	7500	0	3.19	0	1	3.11	0.08	6	34	5	1217	0	0	6000	0	0	50	0	1	0	50
1	12104	12104044	4	4	0	0	0	0	0	0	0	3.19	0	1	3.11	0.08	6	34	5	1217	0	0	6000	0	0	50	0	1	0	50
1	12104	12104051	5	1	5	0	0.75	1	1	750	0	3.19	0	1	3.11	0.08	6	34	5	1217	0	0	6000	0	0	50	0	1	0	50
1	12104	12104052	5	2	1	1	1	1	0	750	0	3.19	0	1	3.11	0.08	6	34	5	1217	0	0	6000	0	0	50	0	1	0	50
1	12104	12104053	5	3	10	0	0.75	1	0	7500	1	3.19	0	1	3.11	0.08	6	34	5	1217	0	0	6000	0	0	50	0	1	0	50
1	12104	12104054	5	4	0	0	0	0	0	0	0	3.19	0	1	3.11	0.08	6	34	5	1217	0	0	6000	0	0	50	0	1	0	50
1	12104	12104061	6	1	10	0	0.75	1	0	4500	0	3.19	0	1	3.11	0.08	6	34	5	1217	0	0	6000	0	0	50	0	1	0	50
1	12104	12104062	6	2	5	1	0.75	0	1	1500	0	3.19	0	1	3.11	0.08	6	34	5	1217	0	0	6000	0	0	50	0	1	0	50
1	12104	12104063	6	3	1	0	0.85	1	1	3000	1	3.19	0	1	3.11	0.08	6	34	5	1217	0	0	6000	0	0	50	0	1	0	50
1	12104	12104064	6	4	0	0	0	0	0	0	0	3.19	0	1	3.11	0.08	6	34	5	1217	0	0	6000	0	0	50	0	1	0	50
1	12104	12104071	7	1	5	0	1	0	0	4500	0	3.19	0	1	3.11	0.08	6	34	5	1217	0	0	6000	0	0	50	0	1	0	50
1	12104	12104072	7	2	1	1	0.75	0	0	3000	1	3.19	0	1	3.11	0.08	6	34	5	1217	0	0	6000	0	0	50	0	1	0	50
1	12104	12104073	7	3	10	0	1	0	1	3000	0	3.19	0	1	3.11	0.08	6	34	5	1217	0	0	6000	0	0	50	0	1	0	50
1	12104	12104074	7	4	0	0	0	0	0	0	0	3.19	0	1	3.11	0.08	6	34	5	1217	0	0	6000	0	0	50	0	1	0	50
1	12104	12104081	8	1	5	0	0.85	0	0	7500	1	3.19	0	1	3.11	0.08	6	34	5	1217	0	0	6000	0	0	50	0	1	0	50
1	12104	12104082	8	2	10	1	0.85	1	1	1500	0	3.19	0	1	3.11	0.08	6	34	5	1217	0	0	6000	0	0	50	0	1	0	50
1	12104	12104083	8	3	1	0	1	1	0	1500	0	3.19	0	1	3.11	0.08	6	34	5	1217	0	0	6000	0	0	50	0	1	0	50
1	12104	12104084	8	4	0	0	0	0	0	0	0	3.19	0	1	3.11	0.08	6	34	5	1217	0	0	6000	0	0	50	0	1	0	50
1	12105	12105011	1	1	10	1	0.75	0	1	750	0	0.89	0	1	0.83	0.06	5	39	3	900	0	1	2400	0	1	60	0	0	20	40
1	12105	12105012	1	2	5	1	0.85	0	0	750	0	0.89	0	1	0.83	0.06	5	39	3	900	0	1	2400	0	1	60	0	0	20	40
1	12105	12105013	1	3	1	0	0.85	0	0	1500	1	0.89	0	1	0.83	0.06	5	39	3	900	0	1	2400	0	1	60	0	0	20	40
1	12105	12105014	1	4	0	0	0	0	0	0	0	0.89	0	1	0.83	0.06	5	39	3	900	0	1	2400	0	1	60	0	0	20	40
1	12105	12105021	2	1	1	1	0.85	0	1	4500	1	0.89	0	1	0.83	0.06	5	39	3	900	0	1	2400	0	1	60	0	0	20	40
1	12105	12105022	2	2	5	0	0.85	1	1	3000	0	0.89	0	1	0.83	0.06	5	39	3	900	0	1	2400	0	1	60	0	0	20	40
1	12105	12105023	2	3	10	0	1	0	1	750	0	0.89	0	1	0.83	0.06	5	39	3	900	0	1	2400	0	1	60	0	0	20	40
1	12105	12105024	2	4	0	0	0	0	0	0	0	0.89	0	1	0.83	0.06	5	39	3	900	0	1	2400	0	1	60	0	0	20	40
1	12105	12105031	3	1	10	1	1	0	0	3000	0	0.89	0	1	0.83	0.06	5	39	3	900	0	1	2400	0	1	60	0	0	20	40
1	12105	12105032	3	2	1	0	0.75	0	1	7500	0	0.89	0	1	0.83	0.06	5	39	3	900	0	1	2400	0	1	60	0	0	20	40
1	12105	12105033	3	3	5	1	1	1	1	7500	1	0.89	0	1	0.83	0.06	5	39	3	900	0	1	2400	0	1	60	0	0	20	40
1	12105	12105034	3	4	0	0	0	0	0	0	0	0.89	0	1	0.83	0.06	5	39	3	900	0	1	2400	0	1	60	0	0	20	40
1	12105	12105041	4	1	10	0	0.75	1	0	4500	0	0.89	0	1	0.83	0.06	5	39	3	900	0	1	2400	0	1	60	0	0	20	40
1	12105	12105042	4	2	5	1	0.75	0	1	1500	0	0.89	0	1	0.83	0.06	5	39	3	900	0	1	2400	0	1	60	0	0	20	40
1	12105	12105043	4	3	1	0	0.85	1	1	3000	1	0.89	0	1	0.83	0.06	5	39	3	900	0	1	2400	0	1	60	0	0	20	40
1	12105	12105044	4	4	0	0	0	0	0	0	0	0.89	0	1	0.83	0.06	5	39	3	900	0	1	2400	0	1	60	0	0	20	40
1	12105	12105051	5	1	5	0	0.75	1	1	750	0	0.89	0	1	0.83	0.06	5	39	3	900	0	1	2400	0	1	60	0	0	20	40
1	12105	12105052	5	2	1	1	1	1	0	750	0	0.89	0	1	0.83	0.06	5	39	3	900	0	1	2400	0	1	60	0	0	20	40
1	12105	12105053	5	3	10	0	0.75	1	0	7500	0	0.89	0	1	0.83	0.06	5	39	3	900	0	1	2400	0	1	60	0	0	20	40
1	12105	12105054	5	4	0	0	0	0	0	0	1	0.89	0	1	0.83	0.06	5	39	3	900	0	1	2400	0	1	60	0	0	20	40
1	12105	12105061	6	1	10	0	0.75	1	0	4500	0	0.89	0	1	0.83	0.06	5	39	3	900	0	1	2400	0	1	60	0	0	20	40
1	12105	12105062	6	2	5	1	0.75	0	1	1500	1	0.89	0	1	0.83	0.06	5	39	3	900	0	1	2400	0	1	60	0	0	20	40
1	12105	12105063	6	3	1	0	0.85	1	1	3000	0	0.89	0	1	0.83	0.06	5	39	3	900	0	1	2400	0	1	60	0	0	20	40
1	12105	12105064	6	4	0	0	0	0	0	0	0	0.89	0	1	0.83	0.06	5	39	3	900	0	1	2400	0	1	60	0	0	20	40
1	12105	12105071	7	1	5	0	1	0	0	4500	0	0.89	0	1	0.83	0.06	5	39	3	900	0	1	2400	0	1	60	0	0	20	40
1	12105	12105072	7	2	1	1	0.75	0	0	3000	1	0.89	0	1	0.83	0.06	5	39	3	900	0	1	2400	0	1	60	0	0	20	40
1	12105	12105073	7	3	10	0	1	0	1	3000	0	0.89	0	1	0.83	0.06	5	39	3	900	0	1	2400	0	1	60	0	0	20	40
1	12105	12105074	7	4	0	0	0	0	0	0	0	0.89	0	1	0.83	0.06	5	39	3	900	0	1	2400	0	1	60	0	0	20	40
1	12105	12105081	8	1	5	0	0.85	0	0	7500	1	0.89	0	1	0.83	0.06	5	39	3	900	0	1	2400	0	1	60	0	0	20	40
1	12105	12105082	8	2	10	1	0.85	1	1	1500	0	0.89	0	1	0.83	0.06	5	39	3	900	0	1	2400	0	1	60	0	0	20	40
1	12105	12105083	8	3	1	0	1	1	0	1500	0	0.89	0	1	0.83	0.06	5	39	3	900	0	1	2400	0	1	60	0	0	20	40
1	12105	12105084	8	4	0	0	0	0	0	0	0	0.89	0	1	0.83	0.06	5	39	3	900	0	1	2400	0	1	60	0	0	20	40
1	12106	12106011	1	1	10	1	0.75	0	1	750	0	0.21	0	1	0.03	0.18	2	50	2	2400	1	0	6000	0	0	140	1	0	40	100
1	12106	12106012	1	2	5	1	0.85	0	0	750	0	0.21	0	1	0.03	0.18	2	50	2	2400	1	0	6000	0	0	140	1	0	40	100
1	12106	12106013	1	3	1	0	0.85	0	0	1500	0	0.21	0	1	0.03	0.18	2	50	2	2400	1	0	6000	0	0	140	1	0	40	100
1	12106	12106014	1	4	0	0	0	0	0	0	1	0.21	0	1	0.03	0.18	2	50	2	2400	1	0	6000	0	0	140	1	0	40	100
1	12106	12106021	2	1	1	1	0.85	0	1	4500	1	0.21	0	1	0.03	0.18	2	50	2	2400	1	0	6000	0	0	140	1	0	40	100
1	12106	12106022	2	2	5	0	0.85	1	1	3000	0	0.21	0	1	0.03	0.18	2	50	2	2400	1	0	6000	0	0	140	1	0	40	100
1	12106	12106023	2	3	10	0	1	0	1	750	0	0.21	0	1	0.03	0.18	2	50	2	2400	1	0	6000	0	0	140	1	0	40	100
1	12106	12106024	2	4	0	0	0	0	0	0	0	0.21	0	1	0.03	0.18	2	50	2	2400	1	0	6000	0	0	140	1	0	40	100
1	12106	12106031	3	1	10	1	1	0	0	3000	0	0.21	0	1	0.03	0.18	2	50	2	2400	1	0	6000	0	0	140	1	0	40	100
1	12106	12106032	3	2	1	0	0.75	0	1	7500	0	0.21	0	1	0.03	0.18	2	50	2	2400	1	0	6000	0	0	140	1	0	40	100
1	12106	12106033	3	3	5	1	1	1	1	7500	0	0.21	0	1	0.03	0.18	2	50	2	2400	1	0	6000	0	0	140	1	0	40	100
1	12106	12106034	3	4	0	0	0	0	0	0	1	0.21	0	1	0.03	0.18	2	50	2	2400	1	0	6000	0	0	140	1	0	40	100
1	12106	12106041	4	1	10	0	0.75	1	0	4500	0	0.21	0	1	0.03	0.18	2	50	2	2400	1	0	6000	0	0	140	1	0	40	100
1	12106	12106042	4	2	5	1	0.75	0	1	1500	1	0.21	0	1	0.03	0.18	2	50	2	2400	1	0	6000	0	0	140	1	0	40	100
1	12106	12106043	4	3	1	0	0.85	1	1	3000	0	0.21	0	1	0.03	0.18	2	50	2	2400	1	0	6000	0	0	140	1	0	40	100
1	12106	12106044	4	4	0	0	0	0	0	0	0	0.21	0	1	0.03	0.18	2	50	2	2400	1	0	6000	0	0	140	1	0	40	100
1	12106	12106051	5	1	5	0	0.75	1	1	750	0	0.21	0	1	0.03	0.18	2	50	2	2400	1	0	6000	0	0	140	1	0	40	100
1	12106	12106052	5	2	1	1	1	1	0	750	0	0.21	0	1	0.03	0.18	2	50	2	2400	1	0	6000	0	0	140	1	0	40	100
1	12106	12106053	5	3	10	0	0.75	1	0	7500	0	0.21	0	1	0.03	0.18	2	50	2	2400	1	0	6000	0	0	140	1	0	40	100
1	12106	12106054	5	4	0	0	0	0	0	0	1	0.21	0	1	0.03	0.18	2	50	2	2400	1	0	6000	0	0	140	1	0	40	100
1	12106	12106061	6	1	10	0	0.75	1	0	4500	0	0.21	0	1	0.03	0.18	2	50	2	2400	1	0	6000	0	0	140	1	0	40	100
1	12106	12106062	6	2	5	1	0.75	0	1	1500	1	0.21	0	1	0.03	0.18	2	50	2	2400	1	0	6000	0	0	140	1	0	40	100
1	12106	12106063	6	3	1	0	0.85	1	1	3000	0	0.21	0	1	0.03	0.18	2	50	2	2400	1	0	6000	0	0	140	1	0	40	100
1	12106	12106064	6	4	0	0	0	0	0	0	0	0.21	0	1	0.03	0.18	2	50	2	2400	1	0	6000	0	0	140	1	0	40	100
1	12106	12106071	7	1	5	0	1	0	0	4500	0	0.21	0	1	0.03	0.18	2	50	2	2400	1	0	6000	0	0	140	1	0	40	100
1	12106	12106072	7	2	1	1	0.75	0	0	3000	1	0.21	0	1	0.03	0.18	2	50	2	2400	1	0	6000	0	0	140	1	0	40	100
1	12106	12106073	7	3	10	0	1	0	1	3000	0	0.21	0	1	0.03	0.18	2	50	2	2400	1	0	6000	0	0	140	1	0	40	100
1	12106	12106074	7	4	0	0	0	0	0	0	0	0.21	0	1	0.03	0.18	2	50	2	2400	1	0	6000	0	0	140	1	0	40	100
1	12106	12106081	8	1	5	0	0.85	0	0	7500	1	0.21	0	1	0.03	0.18	2	50	2	2400	1	0	6000	0	0	140	1	0	40	100
1	12106	12106082	8	2	10	1	0.85	1	1	1500	0	0.21	0	1	0.03	0.18	2	50	2	2400	1	0	6000	0	0	140	1	0	40	100
1	12106	12106083	8	3	1	0	1	1	0	1500	0	0.21	0	1	0.03	0.18	2	50	2	2400	1	0	6000	0	0	140	1	0	40	100
1	12106	12106084	8	4	0	0	0	0	0	0	0	0.21	0	1	0.03	0.18	2	50	2	2400	1	0	6000	0	0	140	1	0	40	100
1	12107	12107011	1	1	10	1	0.75	0	1	750	0	3.02	0	1	2.89	0.13	4	40	5	1618	0	0	16250	1	0	73	0	0	0	73
1	12107	12107012	1	2	5	1	0.85	0	0	750	0	3.02	0	1	2.89	0.13	4	40	5	1618	0	0	16250	1	0	73	0	0	0	73
1	12107	12107013	1	3	1	0	0.85	0	0	1500	0	3.02	0	1	2.89	0.13	4	40	5	1618	0	0	16250	1	0	73	0	0	0	73
1	12107	12107014	1	4	0	0	0	0	0	0	1	3.02	0	1	2.89	0.13	4	40	5	1618	0	0	16250	1	0	73	0	0	0	73
1	12107	12107021	2	1	1	1	0.85	0	1	4500	1	3.02	0	1	2.89	0.13	4	40	5	1618	0	0	16250	1	0	73	0	0	0	73
1	12107	12107022	2	2	5	0	0.85	1	1	3000	0	3.02	0	1	2.89	0.13	4	40	5	1618	0	0	16250	1	0	73	0	0	0	73
1	12107	12107023	2	3	10	0	1	0	1	750	0	3.02	0	1	2.89	0.13	4	40	5	1618	0	0	16250	1	0	73	0	0	0	73
1	12107	12107024	2	4	0	0	0	0	0	0	0	3.02	0	1	2.89	0.13	4	40	5	1618	0	0	16250	1	0	73	0	0	0	73
1	12107	12107031	3	1	10	1	1	0	0	3000	0	3.02	0	1	2.89	0.13	4	40	5	1618	0	0	16250	1	0	73	0	0	0	73
1	12107	12107032	3	2	1	0	0.75	0	1	7500	1	3.02	0	1	2.89	0.13	4	40	5	1618	0	0	16250	1	0	73	0	0	0	73
1	12107	12107033	3	3	5	1	1	1	1	7500	0	3.02	0	1	2.89	0.13	4	40	5	1618	0	0	16250	1	0	73	0	0	0	73
1	12107	12107034	3	4	0	0	0	0	0	0	0	3.02	0	1	2.89	0.13	4	40	5	1618	0	0	16250	1	0	73	0	0	0	73
1	12107	12107041	4	1	10	0	0.75	1	0	4500	0	3.02	0	1	2.89	0.13	4	40	5	1618	0	0	16250	1	0	73	0	0	0	73
1	12107	12107042	4	2	5	1	0.75	0	1	1500	0	3.02	0	1	2.89	0.13	4	40	5	1618	0	0	16250	1	0	73	0	0	0	73
1	12107	12107043	4	3	1	0	0.85	1	1	3000	1	3.02	0	1	2.89	0.13	4	40	5	1618	0	0	16250	1	0	73	0	0	0	73
1	12107	12107044	4	4	0	0	0	0	0	0	0	3.02	0	1	2.89	0.13	4	40	5	1618	0	0	16250	1	0	73	0	0	0	73
1	12107	12107051	5	1	5	0	0.75	1	1	750	0	3.02	0	1	2.89	0.13	4	40	5	1618	0	0	16250	1	0	73	0	0	0	73
1	12107	12107052	5	2	1	1	1	1	0	750	0	3.02	0	1	2.89	0.13	4	40	5	1618	0	0	16250	1	0	73	0	0	0	73
1	12107	12107053	5	3	10	0	0.75	1	0	7500	0	3.02	0	1	2.89	0.13	4	40	5	1618	0	0	16250	1	0	73	0	0	0	73
1	12107	12107054	5	4	0	0	0	0	0	0	1	3.02	0	1	2.89	0.13	4	40	5	1618	0	0	16250	1	0	73	0	0	0	73
1	12107	12107061	6	1	10	0	0.75	1	0	4500	0	3.02	0	1	2.89	0.13	4	40	5	1618	0	0	16250	1	0	73	0	0	0	73
1	12107	12107062	6	2	5	1	0.75	0	1	1500	0	3.02	0	1	2.89	0.13	4	40	5	1618	0	0	16250	1	0	73	0	0	0	73
1	12107	12107063	6	3	1	0	0.85	1	1	3000	0	3.02	0	1	2.89	0.13	4	40	5	1618	0	0	16250	1	0	73	0	0	0	73
1	12107	12107064	6	4	0	0	0	0	0	0	1	3.02	0	1	2.89	0.13	4	40	5	1618	0	0	16250	1	0	73	0	0	0	73
1	12107	12107071	7	1	5	0	1	0	0	4500	0	3.02	0	1	2.89	0.13	4	40	5	1618	0	0	16250	1	0	73	0	0	0	73
1	12107	12107072	7	2	1	1	0.75	0	0	3000	1	3.02	0	1	2.89	0.13	4	40	5	1618	0	0	16250	1	0	73	0	0	0	73
1	12107	12107073	7	3	10	0	1	0	1	3000	0	3.02	0	1	2.89	0.13	4	40	5	1618	0	0	16250	1	0	73	0	0	0	73
1	12107	12107074	7	4	0	0	0	0	0	0	0	3.02	0	1	2.89	0.13	4	40	5	1618	0	0	16250	1	0	73	0	0	0	73
1	12107	12107081	8	1	5	0	0.85	0	0	7500	0	3.02	0	1	2.89	0.13	4	40	5	1618	0	0	16250	1	0	73	0	0	0	73
1	12107	12107082	8	2	10	1	0.85	1	1	1500	0	3.02	0	1	2.89	0.13	4	40	5	1618	0	0	16250	1	0	73	0	0	0	73
1	12107	12107083	8	3	1	0	1	1	0	1500	0	3.02	0	1	2.89	0.13	4	40	5	1618	0	0	16250	1	0	73	0	0	0	73
1	12107	12107084	8	4	0	0	0	0	0	0	1	3.02	0	1	2.89	0.13	4	40	5	1618	0	0	16250	1	0	73	0	0	0	73
1	12108	12108011	1	1	10	1	0.75	0	1	750	1	0.16	0	0	0.01	0.15	3	35	6	2000	1	0	333	0	1	84	0	0	17	66.6667
1	12108	12108012	1	2	5	1	0.85	0	0	750	0	0.16	0	0	0.01	0.15	3	35	6	2000	1	0	333	0	1	84	0	0	17	66.6667
1	12108	12108013	1	3	1	0	0.85	0	0	1500	0	0.16	0	0	0.01	0.15	3	35	6	2000	1	0	333	0	1	84	0	0	17	66.6667
1	12108	12108014	1	4	0	0	0	0	0	0	0	0.16	0	0	0.01	0.15	3	35	6	2000	1	0	333	0	1	84	0	0	17	66.6667
1	12108	12108021	2	1	1	1	0.85	0	1	4500	1	0.16	0	0	0.01	0.15	3	35	6	2000	1	0	333	0	1	84	0	0	17	66.6667
1	12108	12108022	2	2	5	0	0.85	1	1	3000	0	0.16	0	0	0.01	0.15	3	35	6	2000	1	0	333	0	1	84	0	0	17	66.6667
1	12108	12108023	2	3	10	0	1	0	1	750	0	0.16	0	0	0.01	0.15	3	35	6	2000	1	0	333	0	1	84	0	0	17	66.6667
1	12108	12108024	2	4	0	0	0	0	0	0	0	0.16	0	0	0.01	0.15	3	35	6	2000	1	0	333	0	1	84	0	0	17	66.6667
1	12108	12108031	3	1	5	1	0.75	1	0	3000	0	0.16	0	0	0.01	0.15	3	35	6	2000	1	0	333	0	1	84	0	0	17	66.6667
1	12108	12108032	3	2	10	1	0.85	1	0	7500	0	0.16	0	0	0.01	0.15	3	35	6	2000	1	0	333	0	1	84	0	0	17	66.6667
1	12108	12108033	3	3	1	1	1	1	1	4500	0	0.16	0	0	0.01	0.15	3	35	6	2000	1	0	333	0	1	84	0	0	17	66.6667
1	12108	12108034	3	4	0	0	0	0	0	0	1	0.16	0	0	0.01	0.15	3	35	6	2000	1	0	333	0	1	84	0	0	17	66.6667
1	12108	12108041	4	1	10	1	1	0	0	3000	0	0.16	0	0	0.01	0.15	3	35	6	2000	1	0	333	0	1	84	0	0	17	66.6667
1	12108	12108042	4	2	1	0	0.75	0	1	7500	1	0.16	0	0	0.01	0.15	3	35	6	2000	1	0	333	0	1	84	0	0	17	66.6667
1	12108	12108043	4	3	5	1	1	1	1	7500	0	0.16	0	0	0.01	0.15	3	35	6	2000	1	0	333	0	1	84	0	0	17	66.6667
1	12108	12108044	4	4	0	0	0	0	0	0	0	0.16	0	0	0.01	0.15	3	35	6	2000	1	0	333	0	1	84	0	0	17	66.6667
1	12108	12108051	5	1	5	0	0.75	1	1	750	0	0.16	0	0	0.01	0.15	3	35	6	2000	1	0	333	0	1	84	0	0	17	66.6667
1	12108	12108052	5	2	1	1	1	1	0	750	0	0.16	0	0	0.01	0.15	3	35	6	2000	1	0	333	0	1	84	0	0	17	66.6667
1	12108	12108053	5	3	10	0	0.75	1	0	7500	0	0.16	0	0	0.01	0.15	3	35	6	2000	1	0	333	0	1	84	0	0	17	66.6667
1	12108	12108054	5	4	0	0	0	0	0	0	1	0.16	0	0	0.01	0.15	3	35	6	2000	1	0	333	0	1	84	0	0	17	66.6667
1	12108	12108061	6	1	10	0	0.75	1	0	4500	0	0.16	0	0	0.01	0.15	3	35	6	2000	1	0	333	0	1	84	0	0	17	66.6667
1	12108	12108062	6	2	5	1	0.75	0	1	1500	1	0.16	0	0	0.01	0.15	3	35	6	2000	1	0	333	0	1	84	0	0	17	66.6667
1	12108	12108063	6	3	1	0	0.85	1	1	3000	0	0.16	0	0	0.01	0.15	3	35	6	2000	1	0	333	0	1	84	0	0	17	66.6667
1	12108	12108064	6	4	0	0	0	0	0	0	0	0.16	0	0	0.01	0.15	3	35	6	2000	1	0	333	0	1	84	0	0	17	66.6667
1	12108	12108071	7	1	5	0	1	0	0	4500	0	0.16	0	0	0.01	0.15	3	35	6	2000	1	0	333	0	1	84	0	0	17	66.6667
1	12108	12108072	7	2	1	1	0.75	0	0	3000	1	0.16	0	0	0.01	0.15	3	35	6	2000	1	0	333	0	1	84	0	0	17	66.6667
1	12108	12108073	7	3	10	0	1	0	1	3000	0	0.16	0	0	0.01	0.15	3	35	6	2000	1	0	333	0	1	84	0	0	17	66.6667
1	12108	12108074	7	4	0	0	0	0	0	0	0	0.16	0	0	0.01	0.15	3	35	6	2000	1	0	333	0	1	84	0	0	17	66.6667
1	12108	12108081	8	1	5	0	0.85	0	0	7500	1	0.16	0	0	0.01	0.15	3	35	6	2000	1	0	333	0	1	84	0	0	17	66.6667
1	12108	12108082	8	2	10	1	0.85	1	1	1500	0	0.16	0	0	0.01	0.15	3	35	6	2000	1	0	333	0	1	84	0	0	17	66.6667
1	12108	12108083	8	3	1	0	1	1	0	1500	0	0.16	0	0	0.01	0.15	3	35	6	2000	1	0	333	0	1	84	0	0	17	66.6667
1	12108	12108084	8	4	0	0	0	0	0	0	0	0.16	0	0	0.01	0.15	3	35	6	2000	1	0	333	0	1	84	0	0	17	66.6667
1	12201	12201011	1	1	10	1	0.75	0	1	750	1	2.33	0	1	2.29	0.04	7	29	7	804	0	1	5229	0	0	71	0	0	0	70.7143
1	12201	12201012	1	2	5	1	0.85	0	0	750	0	2.33	0	1	2.29	0.04	7	29	7	804	0	1	5229	0	0	71	0	0	0	70.7143
1	12201	12201013	1	3	1	0	0.85	0	0	1500	0	2.33	0	1	2.29	0.04	7	29	7	804	0	1	5229	0	0	71	0	0	0	70.7143
1	12201	12201014	1	4	0	0	0	0	0	0	0	2.33	0	1	2.29	0.04	7	29	7	804	0	1	5229	0	0	71	0	0	0	70.7143
1	12201	12201021	2	1	1	1	0.85	0	1	4500	0	2.33	0	1	2.29	0.04	7	29	7	804	0	1	5229	0	0	71	0	0	0	70.7143
1	12201	12201022	2	2	5	0	0.85	1	1	3000	1	2.33	0	1	2.29	0.04	7	29	7	804	0	1	5229	0	0	71	0	0	0	70.7143
1	12201	12201023	2	3	10	0	1	0	1	750	0	2.33	0	1	2.29	0.04	7	29	7	804	0	1	5229	0	0	71	0	0	0	70.7143
1	12201	12201024	2	4	0	0	0	0	0	0	0	2.33	0	1	2.29	0.04	7	29	7	804	0	1	5229	0	0	71	0	0	0	70.7143
1	12201	12201031	3	1	10	1	1	0	0	3000	1	2.33	0	1	2.29	0.04	7	29	7	804	0	1	5229	0	0	71	0	0	0	70.7143
1	12201	12201032	3	2	1	0	0.75	0	1	7500	0	2.33	0	1	2.29	0.04	7	29	7	804	0	1	5229	0	0	71	0	0	0	70.7143
1	12201	12201033	3	3	5	1	1	1	1	7500	0	2.33	0	1	2.29	0.04	7	29	7	804	0	1	5229	0	0	71	0	0	0	70.7143
1	12201	12201034	3	4	0	0	0	0	0	0	0	2.33	0	1	2.29	0.04	7	29	7	804	0	1	5229	0	0	71	0	0	0	70.7143
1	12201	12201041	4	1	10	0	0.75	1	0	4500	0	2.33	0	1	2.29	0.04	7	29	7	804	0	1	5229	0	0	71	0	0	0	70.7143
1	12201	12201042	4	2	5	1	0.75	0	1	1500	1	2.33	0	1	2.29	0.04	7	29	7	804	0	1	5229	0	0	71	0	0	0	70.7143
1	12201	12201043	4	3	1	0	0.85	1	1	3000	0	2.33	0	1	2.29	0.04	7	29	7	804	0	1	5229	0	0	71	0	0	0	70.7143
1	12201	12201044	4	4	0	0	0	0	0	0	0	2.33	0	1	2.29	0.04	7	29	7	804	0	1	5229	0	0	71	0	0	0	70.7143
1	12201	12201051	5	1	5	0	0.75	1	1	750	0	2.33	0	1	2.29	0.04	7	29	7	804	0	1	5229	0	0	71	0	0	0	70.7143
1	12201	12201052	5	2	1	1	1	1	0	750	0	2.33	0	1	2.29	0.04	7	29	7	804	0	1	5229	0	0	71	0	0	0	70.7143
1	12201	12201053	5	3	10	0	0.75	1	0	7500	1	2.33	0	1	2.29	0.04	7	29	7	804	0	1	5229	0	0	71	0	0	0	70.7143
1	12201	12201054	5	4	0	0	0	0	0	0	0	2.33	0	1	2.29	0.04	7	29	7	804	0	1	5229	0	0	71	0	0	0	70.7143
1	12201	12201061	6	1	10	0	0.75	1	0	4500	1	2.33	0	1	2.29	0.04	7	29	7	804	0	1	5229	0	0	71	0	0	0	70.7143
1	12201	12201062	6	2	5	1	0.75	0	1	1500	0	2.33	0	1	2.29	0.04	7	29	7	804	0	1	5229	0	0	71	0	0	0	70.7143
1	12201	12201063	6	3	1	0	0.85	1	1	3000	0	2.33	0	1	2.29	0.04	7	29	7	804	0	1	5229	0	0	71	0	0	0	70.7143
1	12201	12201064	6	4	0	0	0	0	0	0	0	2.33	0	1	2.29	0.04	7	29	7	804	0	1	5229	0	0	71	0	0	0	70.7143
1	12201	12201071	7	1	5	0	1	0	0	4500	0	2.33	0	1	2.29	0.04	7	29	7	804	0	1	5229	0	0	71	0	0	0	70.7143
1	12201	12201072	7	2	1	1	0.75	0	0	3000	1	2.33	0	1	2.29	0.04	7	29	7	804	0	1	5229	0	0	71	0	0	0	70.7143
1	12201	12201073	7	3	10	0	1	0	1	3000	0	2.33	0	1	2.29	0.04	7	29	7	804	0	1	5229	0	0	71	0	0	0	70.7143
1	12201	12201074	7	4	0	0	0	0	0	0	0	2.33	0	1	2.29	0.04	7	29	7	804	0	1	5229	0	0	71	0	0	0	70.7143
1	12201	12201081	8	1	5	0	0.85	0	0	7500	1	2.33	0	1	2.29	0.04	7	29	7	804	0	1	5229	0	0	71	0	0	0	70.7143
1	12201	12201082	8	2	10	1	0.85	1	1	1500	0	2.33	0	1	2.29	0.04	7	29	7	804	0	1	5229	0	0	71	0	0	0	70.7143
1	12201	12201083	8	3	1	0	1	1	0	1500	0	2.33	0	1	2.29	0.04	7	29	7	804	0	1	5229	0	0	71	0	0	0	70.7143
1	12201	12201084	8	4	0	0	0	0	0	0	0	2.33	0	1	2.29	0.04	7	29	7	804	0	1	5229	0	0	71	0	0	0	70.7143
1	12202	12202011	1	1	10	1	0.75	0	1	750	1	0.13	0	0	0.08	0.05	7	42	8	1500	0	0	5143	0	0	178	1	0	114	64.2857
1	12202	12202012	1	2	5	1	0.85	0	0	750	0	0.13	0	0	0.08	0.05	7	42	8	1500	0	0	5143	0	0	178	1	0	114	64.2857
1	12202	12202013	1	3	1	0	0.85	0	0	1500	0	0.13	0	0	0.08	0.05	7	42	8	1500	0	0	5143	0	0	178	1	0	114	64.2857
1	12202	12202014	1	4	0	0	0	0	0	0	0	0.13	0	0	0.08	0.05	7	42	8	1500	0	0	5143	0	0	178	1	0	114	64.2857
1	12202	12202021	2	1	1	1	0.85	0	1	4500	0	0.13	0	0	0.08	0.05	7	42	8	1500	0	0	5143	0	0	178	1	0	114	64.2857
1	12202	12202022	2	2	5	0	0.85	1	1	3000	0	0.13	0	0	0.08	0.05	7	42	8	1500	0	0	5143	0	0	178	1	0	114	64.2857
1	12202	12202023	2	3	10	0	1	0	1	750	1	0.13	0	0	0.08	0.05	7	42	8	1500	0	0	5143	0	0	178	1	0	114	64.2857
1	12202	12202024	2	4	0	0	0	0	0	0	0	0.13	0	0	0.08	0.05	7	42	8	1500	0	0	5143	0	0	178	1	0	114	64.2857
1	12202	12202031	3	1	10	1	1	0	0	3000	0	0.13	0	0	0.08	0.05	7	42	8	1500	0	0	5143	0	0	178	1	0	114	64.2857
1	12202	12202032	3	2	1	0	0.75	0	1	7500	1	0.13	0	0	0.08	0.05	7	42	8	1500	0	0	5143	0	0	178	1	0	114	64.2857
1	12202	12202033	3	3	5	1	1	1	1	7500	0	0.13	0	0	0.08	0.05	7	42	8	1500	0	0	5143	0	0	178	1	0	114	64.2857
1	12202	12202034	3	4	0	0	0	0	0	0	0	0.13	0	0	0.08	0.05	7	42	8	1500	0	0	5143	0	0	178	1	0	114	64.2857
1	12202	12202041	4	1	10	0	0.75	1	0	4500	1	0.13	0	0	0.08	0.05	7	42	8	1500	0	0	5143	0	0	178	1	0	114	64.2857
1	12202	12202042	4	2	5	1	0.75	0	1	1500	0	0.13	0	0	0.08	0.05	7	42	8	1500	0	0	5143	0	0	178	1	0	114	64.2857
1	12202	12202043	4	3	1	0	0.85	1	1	3000	0	0.13	0	0	0.08	0.05	7	42	8	1500	0	0	5143	0	0	178	1	0	114	64.2857
1	12202	12202044	4	4	0	0	0	0	0	0	0	0.13	0	0	0.08	0.05	7	42	8	1500	0	0	5143	0	0	178	1	0	114	64.2857
1	12202	12202051	5	1	5	0	0.75	1	1	750	0	0.13	0	0	0.08	0.05	7	42	8	1500	0	0	5143	0	0	178	1	0	114	64.2857
1	12202	12202052	5	2	1	1	1	1	0	750	0	0.13	0	0	0.08	0.05	7	42	8	1500	0	0	5143	0	0	178	1	0	114	64.2857
1	12202	12202053	5	3	10	0	0.75	1	0	7500	1	0.13	0	0	0.08	0.05	7	42	8	1500	0	0	5143	0	0	178	1	0	114	64.2857
1	12202	12202054	5	4	0	0	0	0	0	0	0	0.13	0	0	0.08	0.05	7	42	8	1500	0	0	5143	0	0	178	1	0	114	64.2857
1	12202	12202061	6	1	10	0	0.75	1	0	4500	1	0.13	0	0	0.08	0.05	7	42	8	1500	0	0	5143	0	0	178	1	0	114	64.2857
1	12202	12202062	6	2	5	1	0.75	0	1	1500	0	0.13	0	0	0.08	0.05	7	42	8	1500	0	0	5143	0	0	178	1	0	114	64.2857
1	12202	12202063	6	3	1	0	0.85	1	1	3000	0	0.13	0	0	0.08	0.05	7	42	8	1500	0	0	5143	0	0	178	1	0	114	64.2857
1	12202	12202064	6	4	0	0	0	0	0	0	0	0.13	0	0	0.08	0.05	7	42	8	1500	0	0	5143	0	0	178	1	0	114	64.2857
1	12202	12202071	7	1	5	0	1	0	0	4500	0	0.13	0	0	0.08	0.05	7	42	8	1500	0	0	5143	0	0	178	1	0	114	64.2857
1	12202	12202072	7	2	1	1	0.75	0	0	3000	0	0.13	0	0	0.08	0.05	7	42	8	1500	0	0	5143	0	0	178	1	0	114	64.2857
1	12202	12202073	7	3	10	0	1	0	1	3000	1	0.13	0	0	0.08	0.05	7	42	8	1500	0	0	5143	0	0	178	1	0	114	64.2857
1	12202	12202074	7	4	0	0	0	0	0	0	0	0.13	0	0	0.08	0.05	7	42	8	1500	0	0	5143	0	0	178	1	0	114	64.2857
1	12202	12202081	8	1	5	0	0.85	0	0	7500	0	0.13	0	0	0.08	0.05	7	42	8	1500	0	0	5143	0	0	178	1	0	114	64.2857
1	12202	12202082	8	2	10	1	0.85	1	1	1500	1	0.13	0	0	0.08	0.05	7	42	8	1500	0	0	5143	0	0	178	1	0	114	64.2857
1	12202	12202083	8	3	1	0	1	1	0	1500	0	0.13	0	0	0.08	0.05	7	42	8	1500	0	0	5143	0	0	178	1	0	114	64.2857
1	12202	12202084	8	4	0	0	0	0	0	0	0	0.13	0	0	0.08	0.05	7	42	8	1500	0	0	5143	0	0	178	1	0	114	64.2857
1	12203	12203011	1	1	10	1	0.75	0	1	750	1	0.06	1	0	0	0.06	4	28	8	660	0	1	13000	1	0	30	0	1	0	30
1	12203	12203012	1	2	5	1	0.85	0	0	750	0	0.06	1	0	0	0.06	4	28	8	660	0	1	13000	1	0	30	0	1	0	30
1	12203	12203013	1	3	1	0	0.85	0	0	1500	0	0.06	1	0	0	0.06	4	28	8	660	0	1	13000	1	0	30	0	1	0	30
1	12203	12203014	1	4	0	0	0	0	0	0	0	0.06	1	0	0	0.06	4	28	8	660	0	1	13000	1	0	30	0	1	0	30
1	12203	12203021	2	1	1	1	0.85	0	1	4500	1	0.06	1	0	0	0.06	4	28	8	660	0	1	13000	1	0	30	0	1	0	30
1	12203	12203022	2	2	5	0	0.85	1	1	3000	0	0.06	1	0	0	0.06	4	28	8	660	0	1	13000	1	0	30	0	1	0	30
1	12203	12203023	2	3	10	0	1	0	1	750	0	0.06	1	0	0	0.06	4	28	8	660	0	1	13000	1	0	30	0	1	0	30
1	12203	12203024	2	4	0	0	0	0	0	0	0	0.06	1	0	0	0.06	4	28	8	660	0	1	13000	1	0	30	0	1	0	30
1	12203	12203031	3	1	10	1	1	0	0	3000	0	0.06	1	0	0	0.06	4	28	8	660	0	1	13000	1	0	30	0	1	0	30
1	12203	12203032	3	2	1	0	0.75	0	1	7500	1	0.06	1	0	0	0.06	4	28	8	660	0	1	13000	1	0	30	0	1	0	30
1	12203	12203033	3	3	5	1	1	1	1	7500	0	0.06	1	0	0	0.06	4	28	8	660	0	1	13000	1	0	30	0	1	0	30
1	12203	12203034	3	4	0	0	0	0	0	0	0	0.06	1	0	0	0.06	4	28	8	660	0	1	13000	1	0	30	0	1	0	30
1	12203	12203041	4	1	10	0	0.75	1	0	4500	0	0.06	1	0	0	0.06	4	28	8	660	0	1	13000	1	0	30	0	1	0	30
1	12203	12203042	4	2	5	1	0.75	0	1	1500	0	0.06	1	0	0	0.06	4	28	8	660	0	1	13000	1	0	30	0	1	0	30
1	12203	12203043	4	3	1	0	0.85	1	1	3000	0	0.06	1	0	0	0.06	4	28	8	660	0	1	13000	1	0	30	0	1	0	30
1	12203	12203044	4	4	0	0	0	0	0	0	1	0.06	1	0	0	0.06	4	28	8	660	0	1	13000	1	0	30	0	1	0	30
1	12203	12203051	5	1	5	0	0.75	1	1	750	0	0.06	1	0	0	0.06	4	28	8	660	0	1	13000	1	0	30	0	1	0	30
1	12203	12203052	5	2	1	1	1	1	0	750	0	0.06	1	0	0	0.06	4	28	8	660	0	1	13000	1	0	30	0	1	0	30
1	12203	12203053	5	3	10	0	0.75	1	0	7500	0	0.06	1	0	0	0.06	4	28	8	660	0	1	13000	1	0	30	0	1	0	30
1	12203	12203054	5	4	0	0	0	0	0	0	1	0.06	1	0	0	0.06	4	28	8	660	0	1	13000	1	0	30	0	1	0	30
1	12203	12203061	6	1	10	0	0.75	1	0	4500	0	0.06	1	0	0	0.06	4	28	8	660	0	1	13000	1	0	30	0	1	0	30
1	12203	12203062	6	2	5	1	0.75	0	1	1500	1	0.06	1	0	0	0.06	4	28	8	660	0	1	13000	1	0	30	0	1	0	30
1	12203	12203063	6	3	1	0	0.85	1	1	3000	0	0.06	1	0	0	0.06	4	28	8	660	0	1	13000	1	0	30	0	1	0	30
1	12203	12203064	6	4	0	0	0	0	0	0	0	0.06	1	0	0	0.06	4	28	8	660	0	1	13000	1	0	30	0	1	0	30
1	12203	12203071	7	1	5	0	1	0	0	4500	0	0.06	1	0	0	0.06	4	28	8	660	0	1	13000	1	0	30	0	1	0	30
1	12203	12203072	7	2	1	1	0.75	0	0	3000	1	0.06	1	0	0	0.06	4	28	8	660	0	1	13000	1	0	30	0	1	0	30
1	12203	12203073	7	3	10	0	1	0	1	3000	0	0.06	1	0	0	0.06	4	28	8	660	0	1	13000	1	0	30	0	1	0	30
1	12203	12203074	7	4	0	0	0	0	0	0	0	0.06	1	0	0	0.06	4	28	8	660	0	1	13000	1	0	30	0	1	0	30
1	12203	12203081	8	1	5	0	0.85	0	0	7500	0	0.06	1	0	0	0.06	4	28	8	660	0	1	13000	1	0	30	0	1	0	30
1	12203	12203082	8	2	10	1	0.85	1	1	1500	0	0.06	1	0	0	0.06	4	28	8	660	0	1	13000	1	0	30	0	1	0	30
1	12203	12203083	8	3	1	0	1	1	0	1500	0	0.06	1	0	0	0.06	4	28	8	660	0	1	13000	1	0	30	0	1	0	30
1	12203	12203084	8	4	0	0	0	0	0	0	1	0.06	1	0	0	0.06	4	28	8	660	0	1	13000	1	0	30	0	1	0	30
1	12204	12204011	1	1	10	1	0.75	0	1	750	1	0.27	0	1	0	0.27	2	57	5	3200	1	0	2400	0	1	100	0	0	0	100
1	12204	12204012	1	2	5	1	0.85	0	0	750	0	0.27	0	1	0	0.27	2	57	5	3200	1	0	2400	0	1	100	0	0	0	100
1	12204	12204013	1	3	1	0	0.85	0	0	1500	0	0.27	0	1	0	0.27	2	57	5	3200	1	0	2400	0	1	100	0	0	0	100
1	12204	12204014	1	4	0	0	0	0	0	0	0	0.27	0	1	0	0.27	2	57	5	3200	1	0	2400	0	1	100	0	0	0	100
1	12204	12204021	2	1	1	1	0.85	0	1	4500	0	0.27	0	1	0	0.27	2	57	5	3200	1	0	2400	0	1	100	0	0	0	100
1	12204	12204022	2	2	5	0	0.85	1	1	3000	1	0.27	0	1	0	0.27	2	57	5	3200	1	0	2400	0	1	100	0	0	0	100
1	12204	12204023	2	3	10	0	1	0	1	750	0	0.27	0	1	0	0.27	2	57	5	3200	1	0	2400	0	1	100	0	0	0	100
1	12204	12204024	2	4	0	0	0	0	0	0	0	0.27	0	1	0	0.27	2	57	5	3200	1	0	2400	0	1	100	0	0	0	100
1	12204	12204031	3	1	10	1	1	0	0	3000	0	0.27	0	1	0	0.27	2	57	5	3200	1	0	2400	0	1	100	0	0	0	100
1	12204	12204032	3	2	1	0	0.75	0	1	7500	1	0.27	0	1	0	0.27	2	57	5	3200	1	0	2400	0	1	100	0	0	0	100
1	12204	12204033	3	3	5	1	1	1	1	7500	0	0.27	0	1	0	0.27	2	57	5	3200	1	0	2400	0	1	100	0	0	0	100
1	12204	12204034	3	4	0	0	0	0	0	0	0	0.27	0	1	0	0.27	2	57	5	3200	1	0	2400	0	1	100	0	0	0	100
1	12204	12204041	4	1	10	0	0.75	1	0	4500	0	0.27	0	1	0	0.27	2	57	5	3200	1	0	2400	0	1	100	0	0	0	100
1	12204	12204042	4	2	5	1	0.75	0	1	1500	1	0.27	0	1	0	0.27	2	57	5	3200	1	0	2400	0	1	100	0	0	0	100
1	12204	12204043	4	3	1	0	0.85	1	1	3000	0	0.27	0	1	0	0.27	2	57	5	3200	1	0	2400	0	1	100	0	0	0	100
1	12204	12204044	4	4	0	0	0	0	0	0	0	0.27	0	1	0	0.27	2	57	5	3200	1	0	2400	0	1	100	0	0	0	100
1	12204	12204051	5	1	5	0	0.75	1	1	750	0	0.27	0	1	0	0.27	2	57	5	3200	1	0	2400	0	1	100	0	0	0	100
1	12204	12204052	5	2	1	1	1	1	0	750	0	0.27	0	1	0	0.27	2	57	5	3200	1	0	2400	0	1	100	0	0	0	100
1	12204	12204053	5	3	10	0	0.75	1	0	7500	0	0.27	0	1	0	0.27	2	57	5	3200	1	0	2400	0	1	100	0	0	0	100
1	12204	12204054	5	4	0	0	0	0	0	0	1	0.27	0	1	0	0.27	2	57	5	3200	1	0	2400	0	1	100	0	0	0	100
1	12204	12204061	6	1	10	0	0.75	1	0	4500	0	0.27	0	1	0	0.27	2	57	5	3200	1	0	2400	0	1	100	0	0	0	100
1	12204	12204062	6	2	5	1	0.75	0	1	1500	1	0.27	0	1	0	0.27	2	57	5	3200	1	0	2400	0	1	100	0	0	0	100
1	12204	12204063	6	3	1	0	0.85	1	1	3000	0	0.27	0	1	0	0.27	2	57	5	3200	1	0	2400	0	1	100	0	0	0	100
1	12204	12204064	6	4	0	0	0	0	0	0	0	0.27	0	1	0	0.27	2	57	5	3200	1	0	2400	0	1	100	0	0	0	100
1	12204	12204071	7	1	5	0	1	0	0	4500	0	0.27	0	1	0	0.27	2	57	5	3200	1	0	2400	0	1	100	0	0	0	100
1	12204	12204072	7	2	1	1	0.75	0	0	3000	1	0.27	0	1	0	0.27	2	57	5	3200	1	0	2400	0	1	100	0	0	0	100
1	12204	12204073	7	3	10	0	1	0	1	3000	0	0.27	0	1	0	0.27	2	57	5	3200	1	0	2400	0	1	100	0	0	0	100
1	12204	12204074	7	4	0	0	0	0	0	0	0	0.27	0	1	0	0.27	2	57	5	3200	1	0	2400	0	1	100	0	0	0	100
1	12204	12204081	8	1	5	0	0.85	0	0	7500	1	0.27	0	1	0	0.27	2	57	5	3200	1	0	2400	0	1	100	0	0	0	100
1	12204	12204082	8	2	10	1	0.85	1	1	1500	0	0.27	0	1	0	0.27	2	57	5	3200	1	0	2400	0	1	100	0	0	0	100
1	12204	12204083	8	3	1	0	1	1	0	1500	0	0.27	0	1	0	0.27	2	57	5	3200	1	0	2400	0	1	100	0	0	0	100
1	12204	12204084	8	4	0	0	0	0	0	0	0	0.27	0	1	0	0.27	2	57	5	3200	1	0	2400	0	1	100	0	0	0	100
1	12205	12205011	1	1	10	1	0.75	0	1	750	0	0.4	0	1	0	0.4	4	33	10	7500	1	0	10000	1	0	275	1	0	0	275
1	12205	12205012	1	2	5	1	0.85	0	0	750	0	0.4	0	1	0	0.4	4	33	10	7500	1	0	10000	1	0	275	1	0	0	275
1	12205	12205013	1	3	1	0	0.85	0	0	1500	0	0.4	0	1	0	0.4	4	33	10	7500	1	0	10000	1	0	275	1	0	0	275
1	12205	12205014	1	4	0	0	0	0	0	0	1	0.4	0	1	0	0.4	4	33	10	7500	1	0	10000	1	0	275	1	0	0	275
1	12205	12205021	2	1	1	1	0.85	0	1	4500	0	0.4	0	1	0	0.4	4	33	10	7500	1	0	10000	1	0	275	1	0	0	275
1	12205	12205022	2	2	5	0	0.85	1	1	3000	0	0.4	0	1	0	0.4	4	33	10	7500	1	0	10000	1	0	275	1	0	0	275
1	12205	12205023	2	3	10	0	1	0	1	750	0	0.4	0	1	0	0.4	4	33	10	7500	1	0	10000	1	0	275	1	0	0	275
1	12205	12205024	2	4	0	0	0	0	0	0	1	0.4	0	1	0	0.4	4	33	10	7500	1	0	10000	1	0	275	1	0	0	275
1	12205	12205031	3	1	10	1	1	0	0	3000	0	0.4	0	1	0	0.4	4	33	10	7500	1	0	10000	1	0	275	1	0	0	275
1	12205	12205032	3	2	1	0	0.75	0	1	7500	0	0.4	0	1	0	0.4	4	33	10	7500	1	0	10000	1	0	275	1	0	0	275
1	12205	12205033	3	3	5	1	1	1	1	7500	0	0.4	0	1	0	0.4	4	33	10	7500	1	0	10000	1	0	275	1	0	0	275
1	12205	12205034	3	4	0	0	0	0	0	0	1	0.4	0	1	0	0.4	4	33	10	7500	1	0	10000	1	0	275	1	0	0	275
1	12205	12205041	4	1	10	0	0.75	1	0	4500	0	0.4	0	1	0	0.4	4	33	10	7500	1	0	10000	1	0	275	1	0	0	275
1	12205	12205042	4	2	5	1	0.75	0	1	1500	0	0.4	0	1	0	0.4	4	33	10	7500	1	0	10000	1	0	275	1	0	0	275
1	12205	12205043	4	3	1	0	0.85	1	1	3000	0	0.4	0	1	0	0.4	4	33	10	7500	1	0	10000	1	0	275	1	0	0	275
1	12205	12205044	4	4	0	0	0	0	0	0	1	0.4	0	1	0	0.4	4	33	10	7500	1	0	10000	1	0	275	1	0	0	275
1	12205	12205051	5	1	5	0	0.75	1	1	750	0	0.4	0	1	0	0.4	4	33	10	7500	1	0	10000	1	0	275	1	0	0	275
1	12205	12205052	5	2	1	1	1	1	0	750	0	0.4	0	1	0	0.4	4	33	10	7500	1	0	10000	1	0	275	1	0	0	275
1	12205	12205053	5	3	10	0	0.75	1	0	7500	0	0.4	0	1	0	0.4	4	33	10	7500	1	0	10000	1	0	275	1	0	0	275
1	12205	12205054	5	4	0	0	0	0	0	0	1	0.4	0	1	0	0.4	4	33	10	7500	1	0	10000	1	0	275	1	0	0	275
1	12205	12205061	6	1	10	0	0.75	1	0	4500	0	0.4	0	1	0	0.4	4	33	10	7500	1	0	10000	1	0	275	1	0	0	275
1	12205	12205062	6	2	5	1	0.75	0	1	1500	0	0.4	0	1	0	0.4	4	33	10	7500	1	0	10000	1	0	275	1	0	0	275
1	12205	12205063	6	3	1	0	0.85	1	1	3000	0	0.4	0	1	0	0.4	4	33	10	7500	1	0	10000	1	0	275	1	0	0	275
1	12205	12205064	6	4	0	0	0	0	0	0	1	0.4	0	1	0	0.4	4	33	10	7500	1	0	10000	1	0	275	1	0	0	275
1	12205	12205071	7	1	5	0	1	0	0	4500	0	0.4	0	1	0	0.4	4	33	10	7500	1	0	10000	1	0	275	1	0	0	275
1	12205	12205072	7	2	1	1	0.75	0	0	3000	0	0.4	0	1	0	0.4	4	33	10	7500	1	0	10000	1	0	275	1	0	0	275
1	12205	12205073	7	3	10	0	1	0	1	3000	0	0.4	0	1	0	0.4	4	33	10	7500	1	0	10000	1	0	275	1	0	0	275
1	12205	12205074	7	4	0	0	0	0	0	0	1	0.4	0	1	0	0.4	4	33	10	7500	1	0	10000	1	0	275	1	0	0	275
1	12205	12205081	8	1	5	0	0.85	0	0	7500	0	0.4	0	1	0	0.4	4	33	10	7500	1	0	10000	1	0	275	1	0	0	275
1	12205	12205082	8	2	10	1	0.85	1	1	1500	0	0.4	0	1	0	0.4	4	33	10	7500	1	0	10000	1	0	275	1	0	0	275
1	12205	12205083	8	3	1	0	1	1	0	1500	0	0.4	0	1	0	0.4	4	33	10	7500	1	0	10000	1	0	275	1	0	0	275
1	12205	12205084	8	4	0	0	0	0	0	0	0	0.4	0	1	0	0.4	4	33	10	7500	1	0	10000	1	0	275	1	0	0	275
1	12206	12206011	1	1	10	1	0.75	0	1	750	1	0.07	1	0	0	0.07	2	66	0	1000	0	0	0	0	1	60	0	0	0	60
1	12206	12206012	1	2	5	1	0.85	0	0	750	0	0.07	1	0	0	0.07	2	66	0	1000	0	0	0	0	1	60	0	0	0	60
1	12206	12206013	1	3	1	0	0.85	0	0	1500	0	0.07	1	0	0	0.07	2	66	0	1000	0	0	0	0	1	60	0	0	0	60
1	12206	12206014	1	4	0	0	0	0	0	0	0	0.07	1	0	0	0.07	2	66	0	1000	0	0	0	0	1	60	0	0	0	60
1	12206	12206021	2	1	1	1	0.85	0	1	4500	1	0.07	1	0	0	0.07	2	66	0	1000	0	0	0	0	1	60	0	0	0	60
1	12206	12206022	2	2	5	0	0.85	1	1	3000	0	0.07	1	0	0	0.07	2	66	0	1000	0	0	0	0	1	60	0	0	0	60
1	12206	12206023	2	3	10	0	1	0	1	750	0	0.07	1	0	0	0.07	2	66	0	1000	0	0	0	0	1	60	0	0	0	60
1	12206	12206024	2	4	0	0	0	0	0	0	0	0.07	1	0	0	0.07	2	66	0	1000	0	0	0	0	1	60	0	0	0	60
1	12206	12206031	3	1	10	1	1	0	0	3000	0	0.07	1	0	0	0.07	2	66	0	1000	0	0	0	0	1	60	0	0	0	60
1	12206	12206032	3	2	1	0	0.75	0	1	7500	1	0.07	1	0	0	0.07	2	66	0	1000	0	0	0	0	1	60	0	0	0	60
1	12206	12206033	3	3	5	1	1	1	1	7500	0	0.07	1	0	0	0.07	2	66	0	1000	0	0	0	0	1	60	0	0	0	60
1	12206	12206034	3	4	0	0	0	0	0	0	0	0.07	1	0	0	0.07	2	66	0	1000	0	0	0	0	1	60	0	0	0	60
1	12206	12206041	4	1	10	0	0.75	1	0	4500	0	0.07	1	0	0	0.07	2	66	0	1000	0	0	0	0	1	60	0	0	0	60
1	12206	12206042	4	2	5	1	0.75	0	1	1500	0	0.07	1	0	0	0.07	2	66	0	1000	0	0	0	0	1	60	0	0	0	60
1	12206	12206043	4	3	1	0	0.85	1	1	3000	1	0.07	1	0	0	0.07	2	66	0	1000	0	0	0	0	1	60	0	0	0	60
1	12206	12206044	4	4	0	0	0	0	0	0	0	0.07	1	0	0	0.07	2	66	0	1000	0	0	0	0	1	60	0	0	0	60
1	12206	12206051	5	1	5	0	0.75	1	1	750	0	0.07	1	0	0	0.07	2	66	0	1000	0	0	0	0	1	60	0	0	0	60
1	12206	12206052	5	2	1	1	1	1	0	750	0	0.07	1	0	0	0.07	2	66	0	1000	0	0	0	0	1	60	0	0	0	60
1	12206	12206053	5	3	10	0	0.75	1	0	7500	1	0.07	1	0	0	0.07	2	66	0	1000	0	0	0	0	1	60	0	0	0	60
1	12206	12206054	5	4	0	0	0	0	0	0	0	0.07	1	0	0	0.07	2	66	0	1000	0	0	0	0	1	60	0	0	0	60
1	12206	12206061	6	1	10	0	0.75	1	0	4500	1	0.07	1	0	0	0.07	2	66	0	1000	0	0	0	0	1	60	0	0	0	60
1	12206	12206062	6	2	5	1	0.75	0	1	1500	0	0.07	1	0	0	0.07	2	66	0	1000	0	0	0	0	1	60	0	0	0	60
1	12206	12206063	6	3	1	0	0.85	1	1	3000	0	0.07	1	0	0	0.07	2	66	0	1000	0	0	0	0	1	60	0	0	0	60
1	12206	12206064	6	4	0	0	0	0	0	0	0	0.07	1	0	0	0.07	2	66	0	1000	0	0	0	0	1	60	0	0	0	60
1	12206	12206071	7	1	5	0	1	0	0	4500	1	0.07	1	0	0	0.07	2	66	0	1000	0	0	0	0	1	60	0	0	0	60
1	12206	12206072	7	2	1	1	0.75	0	0	3000	0	0.07	1	0	0	0.07	2	66	0	1000	0	0	0	0	1	60	0	0	0	60
1	12206	12206073	7	3	10	0	1	0	1	3000	0	0.07	1	0	0	0.07	2	66	0	1000	0	0	0	0	1	60	0	0	0	60
1	12206	12206074	7	4	0	0	0	0	0	0	0	0.07	1	0	0	0.07	2	66	0	1000	0	0	0	0	1	60	0	0	0	60
1	12206	12206081	8	1	5	0	0.85	0	0	7500	1	0.07	1	0	0	0.07	2	66	0	1000	0	0	0	0	1	60	0	0	0	60
1	12206	12206082	8	2	10	1	0.85	1	1	1500	0	0.07	1	0	0	0.07	2	66	0	1000	0	0	0	0	1	60	0	0	0	60
1	12206	12206083	8	3	1	0	1	1	0	1500	0	0.07	1	0	0	0.07	2	66	0	1000	0	0	0	0	1	60	0	0	0	60
1	12206	12206084	8	4	0	0	0	0	0	0	0	0.07	1	0	0	0.07	2	66	0	1000	0	0	0	0	1	60	0	0	0	60
1	12207	12207011	1	1	10	1	0.75	0	1	750	0	2.51	0	1	2.33	0.18	2	55	6	1899	1	0	7500	0	0	285	1	0	0	285
1	12207	12207012	1	2	5	1	0.85	0	0	750	0	2.51	0	1	2.33	0.18	2	55	6	1899	1	0	7500	0	0	285	1	0	0	285
1	12207	12207013	1	3	1	0	0.85	0	0	1500	1	2.51	0	1	2.33	0.18	2	55	6	1899	1	0	7500	0	0	285	1	0	0	285
1	12207	12207014	1	4	0	0	0	0	0	0	0	2.51	0	1	2.33	0.18	2	55	6	1899	1	0	7500	0	0	285	1	0	0	285
1	12207	12207021	2	1	1	1	0.85	0	1	4500	1	2.51	0	1	2.33	0.18	2	55	6	1899	1	0	7500	0	0	285	1	0	0	285
1	12207	12207022	2	2	5	0	0.85	1	1	3000	0	2.51	0	1	2.33	0.18	2	55	6	1899	1	0	7500	0	0	285	1	0	0	285
1	12207	12207023	2	3	10	0	1	0	1	750	0	2.51	0	1	2.33	0.18	2	55	6	1899	1	0	7500	0	0	285	1	0	0	285
1	12207	12207024	2	4	0	0	0	0	0	0	0	2.51	0	1	2.33	0.18	2	55	6	1899	1	0	7500	0	0	285	1	0	0	285
1	12207	12207031	3	1	10	1	1	0	0	3000	0	2.51	0	1	2.33	0.18	2	55	6	1899	1	0	7500	0	0	285	1	0	0	285
1	12207	12207032	3	2	1	0	0.75	0	1	7500	0	2.51	0	1	2.33	0.18	2	55	6	1899	1	0	7500	0	0	285	1	0	0	285
1	12207	12207033	3	3	5	1	1	1	1	7500	1	2.51	0	1	2.33	0.18	2	55	6	1899	1	0	7500	0	0	285	1	0	0	285
1	12207	12207034	3	4	0	0	0	0	0	0	0	2.51	0	1	2.33	0.18	2	55	6	1899	1	0	7500	0	0	285	1	0	0	285
1	12207	12207041	4	1	10	0	0.75	1	0	4500	0	2.51	0	1	2.33	0.18	2	55	6	1899	1	0	7500	0	0	285	1	0	0	285
1	12207	12207042	4	2	5	1	0.75	0	1	1500	1	2.51	0	1	2.33	0.18	2	55	6	1899	1	0	7500	0	0	285	1	0	0	285
1	12207	12207043	4	3	1	0	0.85	1	1	3000	0	2.51	0	1	2.33	0.18	2	55	6	1899	1	0	7500	0	0	285	1	0	0	285
1	12207	12207044	4	4	0	0	0	0	0	0	0	2.51	0	1	2.33	0.18	2	55	6	1899	1	0	7500	0	0	285	1	0	0	285
1	12207	12207051	5	1	5	0	0.75	1	1	750	0	2.51	0	1	2.33	0.18	2	55	6	1899	1	0	7500	0	0	285	1	0	0	285
1	12207	12207052	5	2	1	1	1	1	0	750	0	2.51	0	1	2.33	0.18	2	55	6	1899	1	0	7500	0	0	285	1	0	0	285
1	12207	12207053	5	3	10	0	0.75	1	0	7500	0	2.51	0	1	2.33	0.18	2	55	6	1899	1	0	7500	0	0	285	1	0	0	285
1	12207	12207054	5	4	0	0	0	0	0	0	1	2.51	0	1	2.33	0.18	2	55	6	1899	1	0	7500	0	0	285	1	0	0	285
1	12207	12207061	6	1	10	0	0.75	1	0	4500	0	2.51	0	1	2.33	0.18	2	55	6	1899	1	0	7500	0	0	285	1	0	0	285
1	12207	12207062	6	2	5	1	0.75	0	1	1500	1	2.51	0	1	2.33	0.18	2	55	6	1899	1	0	7500	0	0	285	1	0	0	285
1	12207	12207063	6	3	1	0	0.85	1	1	3000	0	2.51	0	1	2.33	0.18	2	55	6	1899	1	0	7500	0	0	285	1	0	0	285
1	12207	12207064	6	4	0	0	0	0	0	0	0	2.51	0	1	2.33	0.18	2	55	6	1899	1	0	7500	0	0	285	1	0	0	285
1	12207	12207071	7	1	5	0	1	0	0	4500	1	2.51	0	1	2.33	0.18	2	55	6	1899	1	0	7500	0	0	285	1	0	0	285
1	12207	12207072	7	2	1	1	0.75	0	0	3000	0	2.51	0	1	2.33	0.18	2	55	6	1899	1	0	7500	0	0	285	1	0	0	285
1	12207	12207073	7	3	10	0	1	0	1	3000	0	2.51	0	1	2.33	0.18	2	55	6	1899	1	0	7500	0	0	285	1	0	0	285
1	12207	12207074	7	4	0	0	0	0	0	0	0	2.51	0	1	2.33	0.18	2	55	6	1899	1	0	7500	0	0	285	1	0	0	285
1	12207	12207081	8	1	5	0	0.85	0	0	7500	1	2.51	0	1	2.33	0.18	2	55	6	1899	1	0	7500	0	0	285	1	0	0	285
1	12207	12207082	8	2	10	1	0.85	1	1	1500	0	2.51	0	1	2.33	0.18	2	55	6	1899	1	0	7500	0	0	285	1	0	0	285
1	12207	12207083	8	3	1	0	1	1	0	1500	0	2.51	0	1	2.33	0.18	2	55	6	1899	1	0	7500	0	0	285	1	0	0	285
1	12207	12207084	8	4	0	0	0	0	0	0	0	2.51	0	1	2.33	0.18	2	55	6	1899	1	0	7500	0	0	285	1	0	0	285
1	12208	12208011	1	1	10	1	0.75	0	1	750	0	0.12	0	0	0	0.12	2	74	1	1300	0	0	0	0	1	100	0	0	0	100
1	12208	12208012	1	2	5	1	0.85	0	0	750	0	0.12	0	0	0	0.12	2	74	1	1300	0	0	0	0	1	100	0	0	0	100
1	12208	12208013	1	3	1	0	0.85	0	0	1500	1	0.12	0	0	0	0.12	2	74	1	1300	0	0	0	0	1	100	0	0	0	100
1	12208	12208014	1	4	0	0	0	0	0	0	0	0.12	0	0	0	0.12	2	74	1	1300	0	0	0	0	1	100	0	0	0	100
1	12208	12208021	2	1	1	1	0.85	0	1	4500	1	0.12	0	0	0	0.12	2	74	1	1300	0	0	0	0	1	100	0	0	0	100
1	12208	12208022	2	2	5	0	0.85	1	1	3000	0	0.12	0	0	0	0.12	2	74	1	1300	0	0	0	0	1	100	0	0	0	100
1	12208	12208023	2	3	10	0	1	0	1	750	0	0.12	0	0	0	0.12	2	74	1	1300	0	0	0	0	1	100	0	0	0	100
1	12208	12208024	2	4	0	0	0	0	0	0	0	0.12	0	0	0	0.12	2	74	1	1300	0	0	0	0	1	100	0	0	0	100
1	12208	12208031	3	1	10	1	1	0	0	3000	0	0.12	0	0	0	0.12	2	74	1	1300	0	0	0	0	1	100	0	0	0	100
1	12208	12208032	3	2	1	0	0.75	0	1	7500	0	0.12	0	0	0	0.12	2	74	1	1300	0	0	0	0	1	100	0	0	0	100
1	12208	12208033	3	3	5	1	1	1	1	7500	0	0.12	0	0	0	0.12	2	74	1	1300	0	0	0	0	1	100	0	0	0	100
1	12208	12208034	3	4	0	0	0	0	0	0	1	0.12	0	0	0	0.12	2	74	1	1300	0	0	0	0	1	100	0	0	0	100
1	12208	12208041	4	1	10	0	0.75	1	0	4500	0	0.12	0	0	0	0.12	2	74	1	1300	0	0	0	0	1	100	0	0	0	100
1	12208	12208042	4	2	5	1	0.75	0	1	1500	1	0.12	0	0	0	0.12	2	74	1	1300	0	0	0	0	1	100	0	0	0	100
1	12208	12208043	4	3	1	0	0.85	1	1	3000	0	0.12	0	0	0	0.12	2	74	1	1300	0	0	0	0	1	100	0	0	0	100
1	12208	12208044	4	4	0	0	0	0	0	0	0	0.12	0	0	0	0.12	2	74	1	1300	0	0	0	0	1	100	0	0	0	100
1	12208	12208051	5	1	5	0	0.75	1	1	750	0	0.12	0	0	0	0.12	2	74	1	1300	0	0	0	0	1	100	0	0	0	100
1	12208	12208052	5	2	1	1	1	1	0	750	0	0.12	0	0	0	0.12	2	74	1	1300	0	0	0	0	1	100	0	0	0	100
1	12208	12208053	5	3	10	0	0.75	1	0	7500	0	0.12	0	0	0	0.12	2	74	1	1300	0	0	0	0	1	100	0	0	0	100
1	12208	12208054	5	4	0	0	0	0	0	0	1	0.12	0	0	0	0.12	2	74	1	1300	0	0	0	0	1	100	0	0	0	100
1	12208	12208061	6	1	10	0	0.75	1	0	4500	0	0.12	0	0	0	0.12	2	74	1	1300	0	0	0	0	1	100	0	0	0	100
1	12208	12208062	6	2	5	1	0.75	0	1	1500	1	0.12	0	0	0	0.12	2	74	1	1300	0	0	0	0	1	100	0	0	0	100
1	12208	12208063	6	3	1	0	0.85	1	1	3000	0	0.12	0	0	0	0.12	2	74	1	1300	0	0	0	0	1	100	0	0	0	100
1	12208	12208064	6	4	0	0	0	0	0	0	0	0.12	0	0	0	0.12	2	74	1	1300	0	0	0	0	1	100	0	0	0	100
1	12208	12208071	7	1	5	0	1	0	0	4500	1	0.12	0	0	0	0.12	2	74	1	1300	0	0	0	0	1	100	0	0	0	100
1	12208	12208072	7	2	1	1	0.75	0	0	3000	0	0.12	0	0	0	0.12	2	74	1	1300	0	0	0	0	1	100	0	0	0	100
1	12208	12208073	7	3	10	0	1	0	1	3000	0	0.12	0	0	0	0.12	2	74	1	1300	0	0	0	0	1	100	0	0	0	100
1	12208	12208074	7	4	0	0	0	0	0	0	0	0.12	0	0	0	0.12	2	74	1	1300	0	0	0	0	1	100	0	0	0	100
1	12208	12208081	8	1	5	0	0.85	0	0	7500	1	0.12	0	0	0	0.12	2	74	1	1300	0	0	0	0	1	100	0	0	0	100
1	12208	12208082	8	2	10	1	0.85	1	1	1500	0	0.12	0	0	0	0.12	2	74	1	1300	0	0	0	0	1	100	0	0	0	100
1	12208	12208083	8	3	1	0	1	1	0	1500	0	0.12	0	0	0	0.12	2	74	1	1300	0	0	0	0	1	100	0	0	0	100
1	12208	12208084	8	4	0	0	0	0	0	0	0	0.12	0	0	0	0.12	2	74	1	1300	0	0	0	0	1	100	0	0	0	100
1	12209	12209011	1	1	10	1	0.75	0	1	750	1	0.05	1	0	0	0.05	4	29	5	1200	0	0	7125	0	0	38	0	1	0	37.5
1	12209	12209012	1	2	5	1	0.85	0	0	750	0	0.05	1	0	0	0.05	4	29	5	1200	0	0	7125	0	0	38	0	1	0	37.5
1	12209	12209013	1	3	1	0	0.85	0	0	1500	0	0.05	1	0	0	0.05	4	29	5	1200	0	0	7125	0	0	38	0	1	0	37.5
1	12209	12209014	1	4	0	0	0	0	0	0	0	0.05	1	0	0	0.05	4	29	5	1200	0	0	7125	0	0	38	0	1	0	37.5
1	12209	12209021	2	1	1	1	0.85	0	1	4500	1	0.05	1	0	0	0.05	4	29	5	1200	0	0	7125	0	0	38	0	1	0	37.5
1	12209	12209022	2	2	5	0	0.85	1	1	3000	0	0.05	1	0	0	0.05	4	29	5	1200	0	0	7125	0	0	38	0	1	0	37.5
1	12209	12209023	2	3	10	0	1	0	1	750	0	0.05	1	0	0	0.05	4	29	5	1200	0	0	7125	0	0	38	0	1	0	37.5
1	12209	12209024	2	4	0	0	0	0	0	0	0	0.05	1	0	0	0.05	4	29	5	1200	0	0	7125	0	0	38	0	1	0	37.5
1	12209	12209031	3	1	10	1	1	0	0	3000	0	0.05	1	0	0	0.05	4	29	5	1200	0	0	7125	0	0	38	0	1	0	37.5
1	12209	12209032	3	2	1	0	0.75	0	1	7500	1	0.05	1	0	0	0.05	4	29	5	1200	0	0	7125	0	0	38	0	1	0	37.5
1	12209	12209033	3	3	5	1	1	1	1	7500	0	0.05	1	0	0	0.05	4	29	5	1200	0	0	7125	0	0	38	0	1	0	37.5
1	12209	12209034	3	4	0	0	0	0	0	0	0	0.05	1	0	0	0.05	4	29	5	1200	0	0	7125	0	0	38	0	1	0	37.5
1	12209	12209041	4	1	10	0	0.75	1	0	4500	0	0.05	1	0	0	0.05	4	29	5	1200	0	0	7125	0	0	38	0	1	0	37.5
1	12209	12209042	4	2	5	1	0.75	0	1	1500	1	0.05	1	0	0	0.05	4	29	5	1200	0	0	7125	0	0	38	0	1	0	37.5
1	12209	12209043	4	3	1	0	0.85	1	1	3000	0	0.05	1	0	0	0.05	4	29	5	1200	0	0	7125	0	0	38	0	1	0	37.5
1	12209	12209044	4	4	0	0	0	0	0	0	0	0.05	1	0	0	0.05	4	29	5	1200	0	0	7125	0	0	38	0	1	0	37.5
1	12209	12209051	5	1	5	0	0.75	1	1	750	0	0.05	1	0	0	0.05	4	29	5	1200	0	0	7125	0	0	38	0	1	0	37.5
1	12209	12209052	5	2	1	1	1	1	0	750	1	0.05	1	0	0	0.05	4	29	5	1200	0	0	7125	0	0	38	0	1	0	37.5
1	12209	12209053	5	3	10	0	0.75	1	0	7500	0	0.05	1	0	0	0.05	4	29	5	1200	0	0	7125	0	0	38	0	1	0	37.5
1	12209	12209054	5	4	0	0	0	0	0	0	0	0.05	1	0	0	0.05	4	29	5	1200	0	0	7125	0	0	38	0	1	0	37.5
1	12209	12209061	6	1	10	0	0.75	1	0	4500	0	0.05	1	0	0	0.05	4	29	5	1200	0	0	7125	0	0	38	0	1	0	37.5
1	12209	12209062	6	2	5	1	0.75	0	1	1500	1	0.05	1	0	0	0.05	4	29	5	1200	0	0	7125	0	0	38	0	1	0	37.5
1	12209	12209063	6	3	1	0	0.85	1	1	3000	0	0.05	1	0	0	0.05	4	29	5	1200	0	0	7125	0	0	38	0	1	0	37.5
1	12209	12209064	6	4	0	0	0	0	0	0	0	0.05	1	0	0	0.05	4	29	5	1200	0	0	7125	0	0	38	0	1	0	37.5
1	12209	12209071	7	1	5	0	1	0	0	4500	0	0.05	1	0	0	0.05	4	29	5	1200	0	0	7125	0	0	38	0	1	0	37.5
1	12209	12209072	7	2	1	1	0.75	0	0	3000	1	0.05	1	0	0	0.05	4	29	5	1200	0	0	7125	0	0	38	0	1	0	37.5
1	12209	12209073	7	3	10	0	1	0	1	3000	0	0.05	1	0	0	0.05	4	29	5	1200	0	0	7125	0	0	38	0	1	0	37.5
1	12209	12209074	7	4	0	0	0	0	0	0	0	0.05	1	0	0	0.05	4	29	5	1200	0	0	7125	0	0	38	0	1	0	37.5
1	12209	12209081	8	1	5	0	0.85	0	0	7500	1	0.05	1	0	0	0.05	4	29	5	1200	0	0	7125	0	0	38	0	1	0	37.5
1	12209	12209082	8	2	10	1	0.85	1	1	1500	0	0.05	1	0	0	0.05	4	29	5	1200	0	0	7125	0	0	38	0	1	0	37.5
1	12209	12209083	8	3	1	0	1	1	0	1500	0	0.05	1	0	0	0.05	4	29	5	1200	0	0	7125	0	0	38	0	1	0	37.5
1	12209	12209084	8	4	0	0	0	0	0	0	0	0.05	1	0	0	0.05	4	29	5	1200	0	0	7125	0	0	38	0	1	0	37.5
1	12210	12210011	1	1	10	1	0.75	0	1	750	1	0.13	0	0	0	0.13	3	53	5	1213	0	0	2000	0	1	80	0	0	0	80
1	12210	12210012	1	2	5	1	0.85	0	0	750	0	0.13	0	0	0	0.13	3	53	5	1213	0	0	2000	0	1	80	0	0	0	80
1	12210	12210013	1	3	1	0	0.85	0	0	1500	0	0.13	0	0	0	0.13	3	53	5	1213	0	0	2000	0	1	80	0	0	0	80
1	12210	12210014	1	4	0	0	0	0	0	0	0	0.13	0	0	0	0.13	3	53	5	1213	0	0	2000	0	1	80	0	0	0	80
1	12210	12210021	2	1	1	1	0.85	0	1	4500	1	0.13	0	0	0	0.13	3	53	5	1213	0	0	2000	0	1	80	0	0	0	80
1	12210	12210022	2	2	5	0	0.85	1	1	3000	0	0.13	0	0	0	0.13	3	53	5	1213	0	0	2000	0	1	80	0	0	0	80
1	12210	12210023	2	3	10	0	1	0	1	750	0	0.13	0	0	0	0.13	3	53	5	1213	0	0	2000	0	1	80	0	0	0	80
1	12210	12210024	2	4	0	0	0	0	0	0	0	0.13	0	0	0	0.13	3	53	5	1213	0	0	2000	0	1	80	0	0	0	80
1	12210	12210031	3	1	10	1	1	0	0	3000	1	0.13	0	0	0	0.13	3	53	5	1213	0	0	2000	0	1	80	0	0	0	80
1	12210	12210032	3	2	1	0	0.75	0	1	7500	0	0.13	0	0	0	0.13	3	53	5	1213	0	0	2000	0	1	80	0	0	0	80
1	12210	12210033	3	3	5	1	1	1	1	7500	0	0.13	0	0	0	0.13	3	53	5	1213	0	0	2000	0	1	80	0	0	0	80
1	12210	12210034	3	4	0	0	0	0	0	0	0	0.13	0	0	0	0.13	3	53	5	1213	0	0	2000	0	1	80	0	0	0	80
1	12210	12210041	4	1	10	0	0.75	1	0	4500	0	0.13	0	0	0	0.13	3	53	5	1213	0	0	2000	0	1	80	0	0	0	80
1	12210	12210042	4	2	5	1	0.75	0	1	1500	1	0.13	0	0	0	0.13	3	53	5	1213	0	0	2000	0	1	80	0	0	0	80
1	12210	12210043	4	3	1	0	0.85	1	1	3000	0	0.13	0	0	0	0.13	3	53	5	1213	0	0	2000	0	1	80	0	0	0	80
1	12210	12210044	4	4	0	0	0	0	0	0	0	0.13	0	0	0	0.13	3	53	5	1213	0	0	2000	0	1	80	0	0	0	80
1	12210	12210051	5	1	5	0	0.75	1	1	750	1	0.13	0	0	0	0.13	3	53	5	1213	0	0	2000	0	1	80	0	0	0	80
1	12210	12210052	5	2	1	1	1	1	0	750	0	0.13	0	0	0	0.13	3	53	5	1213	0	0	2000	0	1	80	0	0	0	80
1	12210	12210053	5	3	10	0	0.75	1	0	7500	0	0.13	0	0	0	0.13	3	53	5	1213	0	0	2000	0	1	80	0	0	0	80
1	12210	12210054	5	4	0	0	0	0	0	0	0	0.13	0	0	0	0.13	3	53	5	1213	0	0	2000	0	1	80	0	0	0	80
1	12210	12210061	6	1	10	0	0.75	1	0	4500	0	0.13	0	0	0	0.13	3	53	5	1213	0	0	2000	0	1	80	0	0	0	80
1	12210	12210062	6	2	5	1	0.75	0	1	1500	1	0.13	0	0	0	0.13	3	53	5	1213	0	0	2000	0	1	80	0	0	0	80
1	12210	12210063	6	3	1	0	0.85	1	1	3000	0	0.13	0	0	0	0.13	3	53	5	1213	0	0	2000	0	1	80	0	0	0	80
1	12210	12210064	6	4	0	0	0	0	0	0	0	0.13	0	0	0	0.13	3	53	5	1213	0	0	2000	0	1	80	0	0	0	80
1	12210	12210071	7	1	5	0	1	0	0	4500	1	0.13	0	0	0	0.13	3	53	5	1213	0	0	2000	0	1	80	0	0	0	80
1	12210	12210072	7	2	1	1	0.75	0	0	3000	0	0.13	0	0	0	0.13	3	53	5	1213	0	0	2000	0	1	80	0	0	0	80
1	12210	12210073	7	3	10	0	1	0	1	3000	0	0.13	0	0	0	0.13	3	53	5	1213	0	0	2000	0	1	80	0	0	0	80
1	12210	12210074	7	4	0	0	0	0	0	0	0	0.13	0	0	0	0.13	3	53	5	1213	0	0	2000	0	1	80	0	0	0	80
1	12210	12210081	8	1	5	0	0.85	0	0	7500	1	0.13	0	0	0	0.13	3	53	5	1213	0	0	2000	0	1	80	0	0	0	80
1	12210	12210082	8	2	10	1	0.85	1	1	1500	0	0.13	0	0	0	0.13	3	53	5	1213	0	0	2000	0	1	80	0	0	0	80
1	12210	12210083	8	3	1	0	1	1	0	1500	0	0.13	0	0	0	0.13	3	53	5	1213	0	0	2000	0	1	80	0	0	0	80
1	12210	12210084	8	4	0	0	0	0	0	0	0	0.13	0	0	0	0.13	3	53	5	1213	0	0	2000	0	1	80	0	0	0	80
1	12211	12211011	1	1	10	1	0.75	0	1	750	1	0.07	1	0	0	0.07	4	27	5	1000	0	0	11500	1	0	38	0	1	0	37.5
1	12211	12211012	1	2	5	1	0.85	0	0	750	0	0.07	1	0	0	0.07	4	27	5	1000	0	0	11500	1	0	38	0	1	0	37.5
1	12211	12211013	1	3	1	0	0.85	0	0	1500	0	0.07	1	0	0	0.07	4	27	5	1000	0	0	11500	1	0	38	0	1	0	37.5
1	12211	12211014	1	4	0	0	0	0	0	0	0	0.07	1	0	0	0.07	4	27	5	1000	0	0	11500	1	0	38	0	1	0	37.5
1	12211	12211021	2	1	1	1	0.85	0	1	4500	1	0.07	1	0	0	0.07	4	27	5	1000	0	0	11500	1	0	38	0	1	0	37.5
1	12211	12211022	2	2	5	0	0.85	1	1	3000	0	0.07	1	0	0	0.07	4	27	5	1000	0	0	11500	1	0	38	0	1	0	37.5
1	12211	12211023	2	3	10	0	1	0	1	750	0	0.07	1	0	0	0.07	4	27	5	1000	0	0	11500	1	0	38	0	1	0	37.5
1	12211	12211024	2	4	0	0	0	0	0	0	0	0.07	1	0	0	0.07	4	27	5	1000	0	0	11500	1	0	38	0	1	0	37.5
1	12211	12211031	3	1	10	1	1	0	0	3000	1	0.07	1	0	0	0.07	4	27	5	1000	0	0	11500	1	0	38	0	1	0	37.5
1	12211	12211032	3	2	1	0	0.75	0	1	7500	0	0.07	1	0	0	0.07	4	27	5	1000	0	0	11500	1	0	38	0	1	0	37.5
1	12211	12211033	3	3	5	1	1	1	1	7500	0	0.07	1	0	0	0.07	4	27	5	1000	0	0	11500	1	0	38	0	1	0	37.5
1	12211	12211034	3	4	0	0	0	0	0	0	0	0.07	1	0	0	0.07	4	27	5	1000	0	0	11500	1	0	38	0	1	0	37.5
1	12211	12211041	4	1	10	0	0.75	1	0	4500	0	0.07	1	0	0	0.07	4	27	5	1000	0	0	11500	1	0	38	0	1	0	37.5
1	12211	12211042	4	2	5	1	0.75	0	1	1500	1	0.07	1	0	0	0.07	4	27	5	1000	0	0	11500	1	0	38	0	1	0	37.5
1	12211	12211043	4	3	1	0	0.85	1	1	3000	0	0.07	1	0	0	0.07	4	27	5	1000	0	0	11500	1	0	38	0	1	0	37.5
1	12211	12211044	4	4	0	0	0	0	0	0	0	0.07	1	0	0	0.07	4	27	5	1000	0	0	11500	1	0	38	0	1	0	37.5
1	12211	12211051	5	1	5	0	0.75	1	1	750	0	0.07	1	0	0	0.07	4	27	5	1000	0	0	11500	1	0	38	0	1	0	37.5
1	12211	12211052	5	2	1	1	1	1	0	750	0	0.07	1	0	0	0.07	4	27	5	1000	0	0	11500	1	0	38	0	1	0	37.5
1	12211	12211053	5	3	10	0	0.75	1	0	7500	1	0.07	1	0	0	0.07	4	27	5	1000	0	0	11500	1	0	38	0	1	0	37.5
1	12211	12211054	5	4	0	0	0	0	0	0	0	0.07	1	0	0	0.07	4	27	5	1000	0	0	11500	1	0	38	0	1	0	37.5
1	12211	12211061	6	1	10	0	0.75	1	0	4500	1	0.07	1	0	0	0.07	4	27	5	1000	0	0	11500	1	0	38	0	1	0	37.5
1	12211	12211062	6	2	5	1	0.75	0	1	1500	0	0.07	1	0	0	0.07	4	27	5	1000	0	0	11500	1	0	38	0	1	0	37.5
1	12211	12211063	6	3	1	0	0.85	1	1	3000	0	0.07	1	0	0	0.07	4	27	5	1000	0	0	11500	1	0	38	0	1	0	37.5
1	12211	12211064	6	4	0	0	0	0	0	0	0	0.07	1	0	0	0.07	4	27	5	1000	0	0	11500	1	0	38	0	1	0	37.5
1	12211	12211071	7	1	5	0	1	0	0	4500	0	0.07	1	0	0	0.07	4	27	5	1000	0	0	11500	1	0	38	0	1	0	37.5
1	12211	12211072	7	2	1	1	0.75	0	0	3000	1	0.07	1	0	0	0.07	4	27	5	1000	0	0	11500	1	0	38	0	1	0	37.5
1	12211	12211073	7	3	10	0	1	0	1	3000	0	0.07	1	0	0	0.07	4	27	5	1000	0	0	11500	1	0	38	0	1	0	37.5
1	12211	12211074	7	4	0	0	0	0	0	0	0	0.07	1	0	0	0.07	4	27	5	1000	0	0	11500	1	0	38	0	1	0	37.5
1	12211	12211081	8	1	5	0	0.85	0	0	7500	1	0.07	1	0	0	0.07	4	27	5	1000	0	0	11500	1	0	38	0	1	0	37.5
1	12211	12211082	8	2	10	1	0.85	1	1	1500	0	0.07	1	0	0	0.07	4	27	5	1000	0	0	11500	1	0	38	0	1	0	37.5
1	12211	12211083	8	3	1	0	1	1	0	1500	0	0.07	1	0	0	0.07	4	27	5	1000	0	0	11500	1	0	38	0	1	0	37.5
1	12211	12211084	8	4	0	0	0	0	0	0	0	0.07	1	0	0	0.07	4	27	5	1000	0	0	11500	1	0	38	0	1	0	37.5
1	12212	12212011	1	1	10	1	0.75	0	1	750	1	0.24	0	1	0.03	0.21	2	62	4	3200	1	0	0	0	1	100	0	0	0	100
1	12212	12212012	1	2	5	1	0.85	0	0	750	0	0.24	0	1	0.03	0.21	2	62	4	3200	1	0	0	0	1	100	0	0	0	100
1	12212	12212013	1	3	1	0	0.85	0	0	1500	0	0.24	0	1	0.03	0.21	2	62	4	3200	1	0	0	0	1	100	0	0	0	100
1	12212	12212014	1	4	0	0	0	0	0	0	0	0.24	0	1	0.03	0.21	2	62	4	3200	1	0	0	0	1	100	0	0	0	100
1	12212	12212021	2	1	1	1	0.85	0	1	4500	1	0.24	0	1	0.03	0.21	2	62	4	3200	1	0	0	0	1	100	0	0	0	100
1	12212	12212022	2	2	5	0	0.85	1	1	3000	0	0.24	0	1	0.03	0.21	2	62	4	3200	1	0	0	0	1	100	0	0	0	100
1	12212	12212023	2	3	10	0	1	0	1	750	0	0.24	0	1	0.03	0.21	2	62	4	3200	1	0	0	0	1	100	0	0	0	100
1	12212	12212024	2	4	0	0	0	0	0	0	0	0.24	0	1	0.03	0.21	2	62	4	3200	1	0	0	0	1	100	0	0	0	100
1	12212	12212031	3	1	10	1	1	0	0	3000	1	0.24	0	1	0.03	0.21	2	62	4	3200	1	0	0	0	1	100	0	0	0	100
1	12212	12212032	3	2	1	0	0.75	0	1	7500	0	0.24	0	1	0.03	0.21	2	62	4	3200	1	0	0	0	1	100	0	0	0	100
1	12212	12212033	3	3	5	1	1	1	1	7500	0	0.24	0	1	0.03	0.21	2	62	4	3200	1	0	0	0	1	100	0	0	0	100
1	12212	12212034	3	4	0	0	0	0	0	0	0	0.24	0	1	0.03	0.21	2	62	4	3200	1	0	0	0	1	100	0	0	0	100
1	12212	12212041	4	1	10	0	0.75	1	0	4500	0	0.24	0	1	0.03	0.21	2	62	4	3200	1	0	0	0	1	100	0	0	0	100
1	12212	12212042	4	2	5	1	0.75	0	1	1500	1	0.24	0	1	0.03	0.21	2	62	4	3200	1	0	0	0	1	100	0	0	0	100
1	12212	12212043	4	3	1	0	0.85	1	1	3000	0	0.24	0	1	0.03	0.21	2	62	4	3200	1	0	0	0	1	100	0	0	0	100
1	12212	12212044	4	4	0	0	0	0	0	0	0	0.24	0	1	0.03	0.21	2	62	4	3200	1	0	0	0	1	100	0	0	0	100
1	12212	12212051	5	1	5	0	0.75	1	1	750	0	0.24	0	1	0.03	0.21	2	62	4	3200	1	0	0	0	1	100	0	0	0	100
1	12212	12212052	5	2	1	1	1	1	0	750	1	0.24	0	1	0.03	0.21	2	62	4	3200	1	0	0	0	1	100	0	0	0	100
1	12212	12212053	5	3	10	0	0.75	1	0	7500	0	0.24	0	1	0.03	0.21	2	62	4	3200	1	0	0	0	1	100	0	0	0	100
1	12212	12212054	5	4	0	0	0	0	0	0	0	0.24	0	1	0.03	0.21	2	62	4	3200	1	0	0	0	1	100	0	0	0	100
1	12212	12212061	6	1	10	0	0.75	1	0	4500	1	0.24	0	1	0.03	0.21	2	62	4	3200	1	0	0	0	1	100	0	0	0	100
1	12212	12212062	6	2	5	1	0.75	0	1	1500	0	0.24	0	1	0.03	0.21	2	62	4	3200	1	0	0	0	1	100	0	0	0	100
1	12212	12212063	6	3	1	0	0.85	1	1	3000	0	0.24	0	1	0.03	0.21	2	62	4	3200	1	0	0	0	1	100	0	0	0	100
1	12212	12212064	6	4	0	0	0	0	0	0	0	0.24	0	1	0.03	0.21	2	62	4	3200	1	0	0	0	1	100	0	0	0	100
1	12212	12212071	7	1	5	0	1	0	0	4500	0	0.24	0	1	0.03	0.21	2	62	4	3200	1	0	0	0	1	100	0	0	0	100
1	12212	12212072	7	2	1	1	0.75	0	0	3000	1	0.24	0	1	0.03	0.21	2	62	4	3200	1	0	0	0	1	100	0	0	0	100
1	12212	12212073	7	3	10	0	1	0	1	3000	0	0.24	0	1	0.03	0.21	2	62	4	3200	1	0	0	0	1	100	0	0	0	100
1	12212	12212074	7	4	0	0	0	0	0	0	0	0.24	0	1	0.03	0.21	2	62	4	3200	1	0	0	0	1	100	0	0	0	100
1	12212	12212081	8	1	5	0	0.85	0	0	7500	0	0.24	0	1	0.03	0.21	2	62	4	3200	1	0	0	0	1	100	0	0	0	100
1	12212	12212082	8	2	10	1	0.85	1	1	1500	1	0.24	0	1	0.03	0.21	2	62	4	3200	1	0	0	0	1	100	0	0	0	100
1	12212	12212083	8	3	1	0	1	1	0	1500	0	0.24	0	1	0.03	0.21	2	62	4	3200	1	0	0	0	1	100	0	0	0	100
1	12212	12212084	8	4	0	0	0	0	0	0	0	0.24	0	1	0.03	0.21	2	62	4	3200	1	0	0	0	1	100	0	0	0	100
1	12213	12213011	1	1	10	1	0.75	0	1	750	0	0.07	1	0	0	0.07	5	43	6	1600	0	0	8000	0	0	30	0	1	0	30
1	12213	12213012	1	2	5	1	0.85	0	0	750	0	0.07	1	0	0	0.07	5	43	6	1600	0	0	8000	0	0	30	0	1	0	30
1	12213	12213013	1	3	1	0	0.85	0	0	1500	1	0.07	1	0	0	0.07	5	43	6	1600	0	0	8000	0	0	30	0	1	0	30
1	12213	12213014	1	4	0	0	0	0	0	0	0	0.07	1	0	0	0.07	5	43	6	1600	0	0	8000	0	0	30	0	1	0	30
1	12213	12213021	2	1	1	1	0.85	0	1	4500	1	0.07	1	0	0	0.07	5	43	6	1600	0	0	8000	0	0	30	0	1	0	30
1	12213	12213022	2	2	5	0	0.85	1	1	3000	0	0.07	1	0	0	0.07	5	43	6	1600	0	0	8000	0	0	30	0	1	0	30
1	12213	12213023	2	3	10	0	1	0	1	750	0	0.07	1	0	0	0.07	5	43	6	1600	0	0	8000	0	0	30	0	1	0	30
1	12213	12213024	2	4	0	0	0	0	0	0	0	0.07	1	0	0	0.07	5	43	6	1600	0	0	8000	0	0	30	0	1	0	30
1	12213	12213031	3	1	10	1	1	0	0	3000	0	0.07	1	0	0	0.07	5	43	6	1600	0	0	8000	0	0	30	0	1	0	30
1	12213	12213032	3	2	1	0	0.75	0	1	7500	1	0.07	1	0	0	0.07	5	43	6	1600	0	0	8000	0	0	30	0	1	0	30
1	12213	12213033	3	3	5	1	1	1	1	7500	0	0.07	1	0	0	0.07	5	43	6	1600	0	0	8000	0	0	30	0	1	0	30
1	12213	12213034	3	4	0	0	0	0	0	0	0	0.07	1	0	0	0.07	5	43	6	1600	0	0	8000	0	0	30	0	1	0	30
1	12213	12213041	4	1	10	0	0.75	1	0	4500	0	0.07	1	0	0	0.07	5	43	6	1600	0	0	8000	0	0	30	0	1	0	30
1	12213	12213042	4	2	5	1	0.75	0	1	1500	1	0.07	1	0	0	0.07	5	43	6	1600	0	0	8000	0	0	30	0	1	0	30
1	12213	12213043	4	3	1	0	0.85	1	1	3000	0	0.07	1	0	0	0.07	5	43	6	1600	0	0	8000	0	0	30	0	1	0	30
1	12213	12213044	4	4	0	0	0	0	0	0	0	0.07	1	0	0	0.07	5	43	6	1600	0	0	8000	0	0	30	0	1	0	30
1	12213	12213051	5	1	5	0	0.75	1	1	750	0	0.07	1	0	0	0.07	5	43	6	1600	0	0	8000	0	0	30	0	1	0	30
1	12213	12213052	5	2	1	1	1	1	0	750	0	0.07	1	0	0	0.07	5	43	6	1600	0	0	8000	0	0	30	0	1	0	30
1	12213	12213053	5	3	10	0	0.75	1	0	7500	1	0.07	1	0	0	0.07	5	43	6	1600	0	0	8000	0	0	30	0	1	0	30
1	12213	12213054	5	4	0	0	0	0	0	0	0	0.07	1	0	0	0.07	5	43	6	1600	0	0	8000	0	0	30	0	1	0	30
1	12213	12213061	6	1	10	0	0.75	1	0	4500	1	0.07	1	0	0	0.07	5	43	6	1600	0	0	8000	0	0	30	0	1	0	30
1	12213	12213062	6	2	5	1	0.75	0	1	1500	0	0.07	1	0	0	0.07	5	43	6	1600	0	0	8000	0	0	30	0	1	0	30
1	12213	12213063	6	3	1	0	0.85	1	1	3000	0	0.07	1	0	0	0.07	5	43	6	1600	0	0	8000	0	0	30	0	1	0	30
1	12213	12213064	6	4	0	0	0	0	0	0	0	0.07	1	0	0	0.07	5	43	6	1600	0	0	8000	0	0	30	0	1	0	30
1	12213	12213071	7	1	5	0	1	0	0	4500	1	0.07	1	0	0	0.07	5	43	6	1600	0	0	8000	0	0	30	0	1	0	30
1	12213	12213072	7	2	1	1	0.75	0	0	3000	0	0.07	1	0	0	0.07	5	43	6	1600	0	0	8000	0	0	30	0	1	0	30
1	12213	12213073	7	3	10	0	1	0	1	3000	0	0.07	1	0	0	0.07	5	43	6	1600	0	0	8000	0	0	30	0	1	0	30
1	12213	12213074	7	4	0	0	0	0	0	0	0	0.07	1	0	0	0.07	5	43	6	1600	0	0	8000	0	0	30	0	1	0	30
1	12213	12213081	8	1	5	0	0.85	0	0	7500	1	0.07	1	0	0	0.07	5	43	6	1600	0	0	8000	0	0	30	0	1	0	30
1	12213	12213082	8	2	10	1	0.85	1	1	1500	0	0.07	1	0	0	0.07	5	43	6	1600	0	0	8000	0	0	30	0	1	0	30
1	12213	12213083	8	3	1	0	1	1	0	1500	0	0.07	1	0	0	0.07	5	43	6	1600	0	0	8000	0	0	30	0	1	0	30
1	12213	12213084	8	4	0	0	0	0	0	0	0	0.07	1	0	0	0.07	5	43	6	1600	0	0	8000	0	0	30	0	1	0	30
1	12214	12214011	1	1	10	1	0.75	0	1	750	0	0	1	0	0	0	1	79	7	0	0	1	0	0	1	40	0	1	0	40
1	12214	12214012	1	2	5	1	0.85	0	0	750	0	0	1	0	0	0	1	79	7	0	0	1	0	0	1	40	0	1	0	40
1	12214	12214013	1	3	1	0	0.85	0	0	1500	0	0	1	0	0	0	1	79	7	0	0	1	0	0	1	40	0	1	0	40
1	12214	12214014	1	4	0	0	0	0	0	0	1	0	1	0	0	0	1	79	7	0	0	1	0	0	1	40	0	1	0	40
1	12214	12214021	2	1	1	1	0.85	0	1	4500	0	0	1	0	0	0	1	79	7	0	0	1	0	0	1	40	0	1	0	40
1	12214	12214022	2	2	5	0	0.85	1	1	3000	0	0	1	0	0	0	1	79	7	0	0	1	0	0	1	40	0	1	0	40
1	12214	12214023	2	3	10	0	1	0	1	750	0	0	1	0	0	0	1	79	7	0	0	1	0	0	1	40	0	1	0	40
1	12214	12214024	2	4	0	0	0	0	0	0	1	0	1	0	0	0	1	79	7	0	0	1	0	0	1	40	0	1	0	40
1	12214	12214031	3	1	10	1	1	0	0	3000	0	0	1	0	0	0	1	79	7	0	0	1	0	0	1	40	0	1	0	40
1	12214	12214032	3	2	1	0	0.75	0	1	7500	0	0	1	0	0	0	1	79	7	0	0	1	0	0	1	40	0	1	0	40
1	12214	12214033	3	3	5	1	1	1	1	7500	0	0	1	0	0	0	1	79	7	0	0	1	0	0	1	40	0	1	0	40
1	12214	12214034	3	4	0	0	0	0	0	0	1	0	1	0	0	0	1	79	7	0	0	1	0	0	1	40	0	1	0	40
1	12214	12214041	4	1	10	0	0.75	1	0	4500	0	0	1	0	0	0	1	79	7	0	0	1	0	0	1	40	0	1	0	40
1	12214	12214042	4	2	5	1	0.75	0	1	1500	0	0	1	0	0	0	1	79	7	0	0	1	0	0	1	40	0	1	0	40
1	12214	12214043	4	3	1	0	0.85	1	1	3000	0	0	1	0	0	0	1	79	7	0	0	1	0	0	1	40	0	1	0	40
1	12214	12214044	4	4	0	0	0	0	0	0	1	0	1	0	0	0	1	79	7	0	0	1	0	0	1	40	0	1	0	40
1	12214	12214051	5	1	5	0	0.75	1	1	750	0	0	1	0	0	0	1	79	7	0	0	1	0	0	1	40	0	1	0	40
1	12214	12214052	5	2	1	1	1	1	0	750	0	0	1	0	0	0	1	79	7	0	0	1	0	0	1	40	0	1	0	40
1	12214	12214053	5	3	10	0	0.75	1	0	7500	0	0	1	0	0	0	1	79	7	0	0	1	0	0	1	40	0	1	0	40
1	12214	12214054	5	4	0	0	0	0	0	0	1	0	1	0	0	0	1	79	7	0	0	1	0	0	1	40	0	1	0	40
1	12214	12214061	6	1	10	0	0.75	1	0	4500	0	0	1	0	0	0	1	79	7	0	0	1	0	0	1	40	0	1	0	40
1	12214	12214062	6	2	5	1	0.75	0	1	1500	0	0	1	0	0	0	1	79	7	0	0	1	0	0	1	40	0	1	0	40
1	12214	12214063	6	3	1	0	0.85	1	1	3000	0	0	1	0	0	0	1	79	7	0	0	1	0	0	1	40	0	1	0	40
1	12214	12214064	6	4	0	0	0	0	0	0	1	0	1	0	0	0	1	79	7	0	0	1	0	0	1	40	0	1	0	40
1	12214	12214071	7	1	5	0	1	0	0	4500	0	0	1	0	0	0	1	79	7	0	0	1	0	0	1	40	0	1	0	40
1	12214	12214072	7	2	1	1	0.75	0	0	3000	0	0	1	0	0	0	1	79	7	0	0	1	0	0	1	40	0	1	0	40
1	12214	12214073	7	3	10	0	1	0	1	3000	0	0	1	0	0	0	1	79	7	0	0	1	0	0	1	40	0	1	0	40
1	12214	12214074	7	4	0	0	0	0	0	0	1	0	1	0	0	0	1	79	7	0	0	1	0	0	1	40	0	1	0	40
1	12214	12214081	8	1	5	0	0.85	0	0	7500	0	0	1	0	0	0	1	79	7	0	0	1	0	0	1	40	0	1	0	40
1	12214	12214082	8	2	10	1	0.85	1	1	1500	0	0	1	0	0	0	1	79	7	0	0	1	0	0	1	40	0	1	0	40
1	12214	12214083	8	3	1	0	1	1	0	1500	0	0	1	0	0	0	1	79	7	0	0	1	0	0	1	40	0	1	0	40
1	12214	12214084	8	4	0	0	0	0	0	0	1	0	1	0	0	0	1	79	7	0	0	1	0	0	1	40	0	1	0	40
1	12215	12215011	1	1	10	1	0.75	0	1	750	1	0.14	0	0	0.03	0.11	5	39	5	600	0	1	5220	0	0	0	0	1	0	0
1	12215	12215012	1	2	5	1	0.85	0	0	750	0	0.14	0	0	0.03	0.11	5	39	5	600	0	1	5220	0	0	0	0	1	0	0
1	12215	12215013	1	3	1	0	0.85	0	0	1500	0	0.14	0	0	0.03	0.11	5	39	5	600	0	1	5220	0	0	0	0	1	0	0
1	12215	12215014	1	4	0	0	0	0	0	0	0	0.14	0	0	0.03	0.11	5	39	5	600	0	1	5220	0	0	0	0	1	0	0
1	12215	12215021	2	1	1	1	0.85	0	1	4500	1	0.14	0	0	0.03	0.11	5	39	5	600	0	1	5220	0	0	0	0	1	0	0
1	12215	12215022	2	2	5	0	0.85	1	1	3000	0	0.14	0	0	0.03	0.11	5	39	5	600	0	1	5220	0	0	0	0	1	0	0
1	12215	12215023	2	3	10	0	1	0	1	750	0	0.14	0	0	0.03	0.11	5	39	5	600	0	1	5220	0	0	0	0	1	0	0
1	12215	12215024	2	4	0	0	0	0	0	0	0	0.14	0	0	0.03	0.11	5	39	5	600	0	1	5220	0	0	0	0	1	0	0
1	12215	12215031	3	1	10	1	1	0	0	3000	0	0.14	0	0	0.03	0.11	5	39	5	600	0	1	5220	0	0	0	0	1	0	0
1	12215	12215032	3	2	1	0	0.75	0	1	7500	1	0.14	0	0	0.03	0.11	5	39	5	600	0	1	5220	0	0	0	0	1	0	0
1	12215	12215033	3	3	5	1	1	1	1	7500	0	0.14	0	0	0.03	0.11	5	39	5	600	0	1	5220	0	0	0	0	1	0	0
1	12215	12215034	3	4	0	0	0	0	0	0	0	0.14	0	0	0.03	0.11	5	39	5	600	0	1	5220	0	0	0	0	1	0	0
1	12215	12215041	4	1	10	0	0.75	1	0	4500	0	0.14	0	0	0.03	0.11	5	39	5	600	0	1	5220	0	0	0	0	1	0	0
1	12215	12215042	4	2	5	1	0.75	0	1	1500	1	0.14	0	0	0.03	0.11	5	39	5	600	0	1	5220	0	0	0	0	1	0	0
1	12215	12215043	4	3	1	0	0.85	1	1	3000	0	0.14	0	0	0.03	0.11	5	39	5	600	0	1	5220	0	0	0	0	1	0	0
1	12215	12215044	4	4	0	0	0	0	0	0	0	0.14	0	0	0.03	0.11	5	39	5	600	0	1	5220	0	0	0	0	1	0	0
1	12215	12215051	5	1	5	0	0.75	1	1	750	0	0.14	0	0	0.03	0.11	5	39	5	600	0	1	5220	0	0	0	0	1	0	0
1	12215	12215052	5	2	1	1	1	1	0	750	1	0.14	0	0	0.03	0.11	5	39	5	600	0	1	5220	0	0	0	0	1	0	0
1	12215	12215053	5	3	10	0	0.75	1	0	7500	0	0.14	0	0	0.03	0.11	5	39	5	600	0	1	5220	0	0	0	0	1	0	0
1	12215	12215054	5	4	0	0	0	0	0	0	0	0.14	0	0	0.03	0.11	5	39	5	600	0	1	5220	0	0	0	0	1	0	0
1	12215	12215061	6	1	10	0	0.75	1	0	4500	0	0.14	0	0	0.03	0.11	5	39	5	600	0	1	5220	0	0	0	0	1	0	0
1	12215	12215062	6	2	5	1	0.75	0	1	1500	0	0.14	0	0	0.03	0.11	5	39	5	600	0	1	5220	0	0	0	0	1	0	0
1	12215	12215063	6	3	1	0	0.85	1	1	3000	1	0.14	0	0	0.03	0.11	5	39	5	600	0	1	5220	0	0	0	0	1	0	0
1	12215	12215064	6	4	0	0	0	0	0	0	0	0.14	0	0	0.03	0.11	5	39	5	600	0	1	5220	0	0	0	0	1	0	0
1	12215	12215071	7	1	5	0	1	0	0	4500	0	0.14	0	0	0.03	0.11	5	39	5	600	0	1	5220	0	0	0	0	1	0	0
1	12215	12215072	7	2	1	1	0.75	0	0	3000	1	0.14	0	0	0.03	0.11	5	39	5	600	0	1	5220	0	0	0	0	1	0	0
1	12215	12215073	7	3	10	0	1	0	1	3000	0	0.14	0	0	0.03	0.11	5	39	5	600	0	1	5220	0	0	0	0	1	0	0
1	12215	12215074	7	4	0	0	0	0	0	0	0	0.14	0	0	0.03	0.11	5	39	5	600	0	1	5220	0	0	0	0	1	0	0
1	12215	12215081	8	1	5	0	0.85	0	0	7500	1	0.14	0	0	0.03	0.11	5	39	5	600	0	1	5220	0	0	0	0	1	0	0
1	12215	12215082	8	2	10	1	0.85	1	1	1500	0	0.14	0	0	0.03	0.11	5	39	5	600	0	1	5220	0	0	0	0	1	0	0
1	12215	12215083	8	3	1	0	1	1	0	1500	0	0.14	0	0	0.03	0.11	5	39	5	600	0	1	5220	0	0	0	0	1	0	0
1	12215	12215084	8	4	0	0	0	0	0	0	0	0.14	0	0	0.03	0.11	5	39	5	600	0	1	5220	0	0	0	0	1	0	0
1	12216	12216011	1	1	10	1	0.75	0	1	750	0	0.25	0	1	0	0.25	3	43	3	4280	1	0	8333	0	0	133	1	0	0	133.333
1	12216	12216012	1	2	5	1	0.85	0	0	750	0	0.25	0	1	0	0.25	3	43	3	4280	1	0	8333	0	0	133	1	0	0	133.333
1	12216	12216013	1	3	1	0	0.85	0	0	1500	1	0.25	0	1	0	0.25	3	43	3	4280	1	0	8333	0	0	133	1	0	0	133.333
1	12216	12216014	1	4	0	0	0	0	0	0	0	0.25	0	1	0	0.25	3	43	3	4280	1	0	8333	0	0	133	1	0	0	133.333
1	12216	12216021	2	1	1	1	0.85	0	1	4500	1	0.25	0	1	0	0.25	3	43	3	4280	1	0	8333	0	0	133	1	0	0	133.333
1	12216	12216022	2	2	5	0	0.85	1	1	3000	0	0.25	0	1	0	0.25	3	43	3	4280	1	0	8333	0	0	133	1	0	0	133.333
1	12216	12216023	2	3	10	0	1	0	1	750	0	0.25	0	1	0	0.25	3	43	3	4280	1	0	8333	0	0	133	1	0	0	133.333
1	12216	12216024	2	4	0	0	0	0	0	0	0	0.25	0	1	0	0.25	3	43	3	4280	1	0	8333	0	0	133	1	0	0	133.333
1	12216	12216031	3	1	10	1	1	0	0	3000	0	0.25	0	1	0	0.25	3	43	3	4280	1	0	8333	0	0	133	1	0	0	133.333
1	12216	12216032	3	2	1	0	0.75	0	1	7500	1	0.25	0	1	0	0.25	3	43	3	4280	1	0	8333	0	0	133	1	0	0	133.333
1	12216	12216033	3	3	5	1	1	1	1	7500	0	0.25	0	1	0	0.25	3	43	3	4280	1	0	8333	0	0	133	1	0	0	133.333
1	12216	12216034	3	4	0	0	0	0	0	0	0	0.25	0	1	0	0.25	3	43	3	4280	1	0	8333	0	0	133	1	0	0	133.333
1	12216	12216041	4	1	10	0	0.75	1	0	4500	0	0.25	0	1	0	0.25	3	43	3	4280	1	0	8333	0	0	133	1	0	0	133.333
1	12216	12216042	4	2	5	1	0.75	0	1	1500	1	0.25	0	1	0	0.25	3	43	3	4280	1	0	8333	0	0	133	1	0	0	133.333
1	12216	12216043	4	3	1	0	0.85	1	1	3000	0	0.25	0	1	0	0.25	3	43	3	4280	1	0	8333	0	0	133	1	0	0	133.333
1	12216	12216044	4	4	0	0	0	0	0	0	0	0.25	0	1	0	0.25	3	43	3	4280	1	0	8333	0	0	133	1	0	0	133.333
1	12216	12216051	5	1	5	0	0.75	1	1	750	0	0.25	0	1	0	0.25	3	43	3	4280	1	0	8333	0	0	133	1	0	0	133.333
1	12216	12216052	5	2	1	1	1	1	0	750	1	0.25	0	1	0	0.25	3	43	3	4280	1	0	8333	0	0	133	1	0	0	133.333
1	12216	12216053	5	3	10	0	0.75	1	0	7500	0	0.25	0	1	0	0.25	3	43	3	4280	1	0	8333	0	0	133	1	0	0	133.333
1	12216	12216054	5	4	0	0	0	0	0	0	0	0.25	0	1	0	0.25	3	43	3	4280	1	0	8333	0	0	133	1	0	0	133.333
1	12216	12216061	6	1	10	0	0.75	1	0	4500	0	0.25	0	1	0	0.25	3	43	3	4280	1	0	8333	0	0	133	1	0	0	133.333
1	12216	12216062	6	2	5	1	0.75	0	1	1500	1	0.25	0	1	0	0.25	3	43	3	4280	1	0	8333	0	0	133	1	0	0	133.333
1	12216	12216063	6	3	1	0	0.85	1	1	3000	0	0.25	0	1	0	0.25	3	43	3	4280	1	0	8333	0	0	133	1	0	0	133.333
1	12216	12216064	6	4	0	0	0	0	0	0	0	0.25	0	1	0	0.25	3	43	3	4280	1	0	8333	0	0	133	1	0	0	133.333
1	12216	12216071	7	1	5	0	1	0	0	4500	0	0.25	0	1	0	0.25	3	43	3	4280	1	0	8333	0	0	133	1	0	0	133.333
1	12216	12216072	7	2	1	1	0.75	0	0	3000	1	0.25	0	1	0	0.25	3	43	3	4280	1	0	8333	0	0	133	1	0	0	133.333
1	12216	12216073	7	3	10	0	1	0	1	3000	0	0.25	0	1	0	0.25	3	43	3	4280	1	0	8333	0	0	133	1	0	0	133.333
1	12216	12216074	7	4	0	0	0	0	0	0	0	0.25	0	1	0	0.25	3	43	3	4280	1	0	8333	0	0	133	1	0	0	133.333
1	12216	12216081	8	1	5	0	0.85	0	0	7500	1	0.25	0	1	0	0.25	3	43	3	4280	1	0	8333	0	0	133	1	0	0	133.333
1	12216	12216082	8	2	10	1	0.85	1	1	1500	0	0.25	0	1	0	0.25	3	43	3	4280	1	0	8333	0	0	133	1	0	0	133.333
1	12216	12216083	8	3	1	0	1	1	0	1500	0	0.25	0	1	0	0.25	3	43	3	4280	1	0	8333	0	0	133	1	0	0	133.333
1	12216	12216084	8	4	0	0	0	0	0	0	0	0.25	0	1	0	0.25	3	43	3	4280	1	0	8333	0	0	133	1	0	0	133.333
1	12217	12217011	1	1	10	1	0.75	0	1	750	0	0.16	0	0	0.12	0.04	4	29	8	500	0	1	26250	1	0	181	1	0	158	22.5
1	12217	12217012	1	2	5	1	0.85	0	0	750	0	0.16	0	0	0.12	0.04	4	29	8	500	0	1	26250	1	0	181	1	0	158	22.5
1	12217	12217013	1	3	1	0	0.85	0	0	1500	1	0.16	0	0	0.12	0.04	4	29	8	500	0	1	26250	1	0	181	1	0	158	22.5
1	12217	12217014	1	4	0	0	0	0	0	0	0	0.16	0	0	0.12	0.04	4	29	8	500	0	1	26250	1	0	181	1	0	158	22.5
1	12217	12217021	2	1	1	1	0.85	0	1	4500	1	0.16	0	0	0.12	0.04	4	29	8	500	0	1	26250	1	0	181	1	0	158	22.5
1	12217	12217022	2	2	5	0	0.85	1	1	3000	0	0.16	0	0	0.12	0.04	4	29	8	500	0	1	26250	1	0	181	1	0	158	22.5
1	12217	12217023	2	3	10	0	1	0	1	750	0	0.16	0	0	0.12	0.04	4	29	8	500	0	1	26250	1	0	181	1	0	158	22.5
1	12217	12217024	2	4	0	0	0	0	0	0	0	0.16	0	0	0.12	0.04	4	29	8	500	0	1	26250	1	0	181	1	0	158	22.5
1	12217	12217031	3	1	10	1	1	0	0	3000	0	0.16	0	0	0.12	0.04	4	29	8	500	0	1	26250	1	0	181	1	0	158	22.5
1	12217	12217032	3	2	1	0	0.75	0	1	7500	1	0.16	0	0	0.12	0.04	4	29	8	500	0	1	26250	1	0	181	1	0	158	22.5
1	12217	12217033	3	3	5	1	1	1	1	7500	0	0.16	0	0	0.12	0.04	4	29	8	500	0	1	26250	1	0	181	1	0	158	22.5
1	12217	12217034	3	4	0	0	0	0	0	0	0	0.16	0	0	0.12	0.04	4	29	8	500	0	1	26250	1	0	181	1	0	158	22.5
1	12217	12217041	4	1	10	0	0.75	1	0	4500	0	0.16	0	0	0.12	0.04	4	29	8	500	0	1	26250	1	0	181	1	0	158	22.5
1	12217	12217042	4	2	5	1	0.75	0	1	1500	1	0.16	0	0	0.12	0.04	4	29	8	500	0	1	26250	1	0	181	1	0	158	22.5
1	12217	12217043	4	3	1	0	0.85	1	1	3000	0	0.16	0	0	0.12	0.04	4	29	8	500	0	1	26250	1	0	181	1	0	158	22.5
1	12217	12217044	4	4	0	0	0	0	0	0	0	0.16	0	0	0.12	0.04	4	29	8	500	0	1	26250	1	0	181	1	0	158	22.5
1	12217	12217051	5	1	5	0	0.75	1	1	750	0	0.16	0	0	0.12	0.04	4	29	8	500	0	1	26250	1	0	181	1	0	158	22.5
1	12217	12217052	5	2	1	1	1	1	0	750	0	0.16	0	0	0.12	0.04	4	29	8	500	0	1	26250	1	0	181	1	0	158	22.5
1	12217	12217053	5	3	10	0	0.75	1	0	7500	1	0.16	0	0	0.12	0.04	4	29	8	500	0	1	26250	1	0	181	1	0	158	22.5
1	12217	12217054	5	4	0	0	0	0	0	0	0	0.16	0	0	0.12	0.04	4	29	8	500	0	1	26250	1	0	181	1	0	158	22.5
1	12217	12217061	6	1	10	0	0.75	1	0	4500	1	0.16	0	0	0.12	0.04	4	29	8	500	0	1	26250	1	0	181	1	0	158	22.5
1	12217	12217062	6	2	5	1	0.75	0	1	1500	0	0.16	0	0	0.12	0.04	4	29	8	500	0	1	26250	1	0	181	1	0	158	22.5
1	12217	12217063	6	3	1	0	0.85	1	1	3000	0	0.16	0	0	0.12	0.04	4	29	8	500	0	1	26250	1	0	181	1	0	158	22.5
1	12217	12217064	6	4	0	0	0	0	0	0	0	0.16	0	0	0.12	0.04	4	29	8	500	0	1	26250	1	0	181	1	0	158	22.5
1	12217	12217071	7	1	5	0	1	0	0	4500	0	0.16	0	0	0.12	0.04	4	29	8	500	0	1	26250	1	0	181	1	0	158	22.5
1	12217	12217072	7	2	1	1	0.75	0	0	3000	1	0.16	0	0	0.12	0.04	4	29	8	500	0	1	26250	1	0	181	1	0	158	22.5
1	12217	12217073	7	3	10	0	1	0	1	3000	0	0.16	0	0	0.12	0.04	4	29	8	500	0	1	26250	1	0	181	1	0	158	22.5
1	12217	12217074	7	4	0	0	0	0	0	0	0	0.16	0	0	0.12	0.04	4	29	8	500	0	1	26250	1	0	181	1	0	158	22.5
1	12217	12217081	8	1	5	0	0.85	0	0	7500	1	0.16	0	0	0.12	0.04	4	29	8	500	0	1	26250	1	0	181	1	0	158	22.5
1	12217	12217082	8	2	10	1	0.85	1	1	1500	0	0.16	0	0	0.12	0.04	4	29	8	500	0	1	26250	1	0	181	1	0	158	22.5
1	12217	12217083	8	3	1	0	1	1	0	1500	0	0.16	0	0	0.12	0.04	4	29	8	500	0	1	26250	1	0	181	1	0	158	22.5
1	12217	12217084	8	4	0	0	0	0	0	0	0	0.16	0	0	0.12	0.04	4	29	8	500	0	1	26250	1	0	181	1	0	158	22.5
1	12218	12218011	1	1	10	1	0.75	0	1	750	1	0.13	0	0	0.07	0.06	5	44	8	1440	0	0	5720	0	0	90	0	0	90	0
1	12218	12218012	1	2	5	1	0.85	0	0	750	0	0.13	0	0	0.07	0.06	5	44	8	1440	0	0	5720	0	0	90	0	0	90	0
1	12218	12218013	1	3	1	0	0.85	0	0	1500	0	0.13	0	0	0.07	0.06	5	44	8	1440	0	0	5720	0	0	90	0	0	90	0
1	12218	12218014	1	4	0	0	0	0	0	0	0	0.13	0	0	0.07	0.06	5	44	8	1440	0	0	5720	0	0	90	0	0	90	0
1	12218	12218021	2	1	1	1	0.85	0	1	4500	0	0.13	0	0	0.07	0.06	5	44	8	1440	0	0	5720	0	0	90	0	0	90	0
1	12218	12218022	2	2	5	0	0.85	1	1	3000	1	0.13	0	0	0.07	0.06	5	44	8	1440	0	0	5720	0	0	90	0	0	90	0
1	12218	12218023	2	3	10	0	1	0	1	750	0	0.13	0	0	0.07	0.06	5	44	8	1440	0	0	5720	0	0	90	0	0	90	0
1	12218	12218024	2	4	0	0	0	0	0	0	0	0.13	0	0	0.07	0.06	5	44	8	1440	0	0	5720	0	0	90	0	0	90	0
1	12218	12218031	3	1	10	1	1	0	0	3000	0	0.13	0	0	0.07	0.06	5	44	8	1440	0	0	5720	0	0	90	0	0	90	0
1	12218	12218032	3	2	1	0	0.75	0	1	7500	0	0.13	0	0	0.07	0.06	5	44	8	1440	0	0	5720	0	0	90	0	0	90	0
1	12218	12218033	3	3	5	1	1	1	1	7500	1	0.13	0	0	0.07	0.06	5	44	8	1440	0	0	5720	0	0	90	0	0	90	0
1	12218	12218034	3	4	0	0	0	0	0	0	0	0.13	0	0	0.07	0.06	5	44	8	1440	0	0	5720	0	0	90	0	0	90	0
1	12218	12218041	4	1	10	0	0.75	1	0	4500	1	0.13	0	0	0.07	0.06	5	44	8	1440	0	0	5720	0	0	90	0	0	90	0
1	12218	12218042	4	2	5	1	0.75	0	1	1500	0	0.13	0	0	0.07	0.06	5	44	8	1440	0	0	5720	0	0	90	0	0	90	0
1	12218	12218043	4	3	1	0	0.85	1	1	3000	0	0.13	0	0	0.07	0.06	5	44	8	1440	0	0	5720	0	0	90	0	0	90	0
1	12218	12218044	4	4	0	0	0	0	0	0	0	0.13	0	0	0.07	0.06	5	44	8	1440	0	0	5720	0	0	90	0	0	90	0
1	12218	12218051	5	1	5	0	0.75	1	1	750	0	0.13	0	0	0.07	0.06	5	44	8	1440	0	0	5720	0	0	90	0	0	90	0
1	12218	12218052	5	2	1	1	1	1	0	750	0	0.13	0	0	0.07	0.06	5	44	8	1440	0	0	5720	0	0	90	0	0	90	0
1	12218	12218053	5	3	10	0	0.75	1	0	7500	1	0.13	0	0	0.07	0.06	5	44	8	1440	0	0	5720	0	0	90	0	0	90	0
1	12218	12218054	5	4	0	0	0	0	0	0	0	0.13	0	0	0.07	0.06	5	44	8	1440	0	0	5720	0	0	90	0	0	90	0
1	12218	12218061	6	1	10	0	0.75	1	0	4500	1	0.13	0	0	0.07	0.06	5	44	8	1440	0	0	5720	0	0	90	0	0	90	0
1	12218	12218062	6	2	5	1	0.75	0	1	1500	0	0.13	0	0	0.07	0.06	5	44	8	1440	0	0	5720	0	0	90	0	0	90	0
1	12218	12218063	6	3	1	0	0.85	1	1	3000	0	0.13	0	0	0.07	0.06	5	44	8	1440	0	0	5720	0	0	90	0	0	90	0
1	12218	12218064	6	4	0	0	0	0	0	0	0	0.13	0	0	0.07	0.06	5	44	8	1440	0	0	5720	0	0	90	0	0	90	0
1	12218	12218071	7	1	5	0	1	0	0	4500	0	0.13	0	0	0.07	0.06	5	44	8	1440	0	0	5720	0	0	90	0	0	90	0
1	12218	12218072	7	2	1	1	0.75	0	0	3000	0	0.13	0	0	0.07	0.06	5	44	8	1440	0	0	5720	0	0	90	0	0	90	0
1	12218	12218073	7	3	10	0	1	0	1	3000	1	0.13	0	0	0.07	0.06	5	44	8	1440	0	0	5720	0	0	90	0	0	90	0
1	12218	12218074	7	4	0	0	0	0	0	0	0	0.13	0	0	0.07	0.06	5	44	8	1440	0	0	5720	0	0	90	0	0	90	0
1	12218	12218081	8	1	5	0	0.85	0	0	7500	0	0.13	0	0	0.07	0.06	5	44	8	1440	0	0	5720	0	0	90	0	0	90	0
1	12218	12218082	8	2	10	1	0.85	1	1	1500	1	0.13	0	0	0.07	0.06	5	44	8	1440	0	0	5720	0	0	90	0	0	90	0
1	12218	12218083	8	3	1	0	1	1	0	1500	0	0.13	0	0	0.07	0.06	5	44	8	1440	0	0	5720	0	0	90	0	0	90	0
1	12218	12218084	8	4	0	0	0	0	0	0	0	0.13	0	0	0.07	0.06	5	44	8	1440	0	0	5720	0	0	90	0	0	90	0
1	12219	12219011	1	1	10	1	0.75	0	1	750	1	0.06	1	0	0.01	0.05	7	36	6	1449	0	0	9143	1	0	26	0	1	0	25.7143
1	12219	12219012	1	2	5	1	0.85	0	0	750	0	0.06	1	0	0.01	0.05	7	36	6	1449	0	0	9143	1	0	26	0	1	0	25.7143
1	12219	12219013	1	3	1	0	0.85	0	0	1500	0	0.06	1	0	0.01	0.05	7	36	6	1449	0	0	9143	1	0	26	0	1	0	25.7143
1	12219	12219014	1	4	0	0	0	0	0	0	0	0.06	1	0	0.01	0.05	7	36	6	1449	0	0	9143	1	0	26	0	1	0	25.7143
1	12219	12219021	2	1	1	1	0.85	0	1	4500	0	0.06	1	0	0.01	0.05	7	36	6	1449	0	0	9143	1	0	26	0	1	0	25.7143
1	12219	12219022	2	2	5	0	0.85	1	1	3000	1	0.06	1	0	0.01	0.05	7	36	6	1449	0	0	9143	1	0	26	0	1	0	25.7143
1	12219	12219023	2	3	10	0	1	0	1	750	0	0.06	1	0	0.01	0.05	7	36	6	1449	0	0	9143	1	0	26	0	1	0	25.7143
1	12219	12219024	2	4	0	0	0	0	0	0	0	0.06	1	0	0.01	0.05	7	36	6	1449	0	0	9143	1	0	26	0	1	0	25.7143
1	12219	12219031	3	1	10	1	1	0	0	3000	0	0.06	1	0	0.01	0.05	7	36	6	1449	0	0	9143	1	0	26	0	1	0	25.7143
1	12219	12219032	3	2	1	0	0.75	0	1	7500	0	0.06	1	0	0.01	0.05	7	36	6	1449	0	0	9143	1	0	26	0	1	0	25.7143
1	12219	12219033	3	3	5	1	1	1	1	7500	1	0.06	1	0	0.01	0.05	7	36	6	1449	0	0	9143	1	0	26	0	1	0	25.7143
1	12219	12219034	3	4	0	0	0	0	0	0	0	0.06	1	0	0.01	0.05	7	36	6	1449	0	0	9143	1	0	26	0	1	0	25.7143
1	12219	12219041	4	1	10	0	0.75	1	0	4500	1	0.06	1	0	0.01	0.05	7	36	6	1449	0	0	9143	1	0	26	0	1	0	25.7143
1	12219	12219042	4	2	5	1	0.75	0	1	1500	0	0.06	1	0	0.01	0.05	7	36	6	1449	0	0	9143	1	0	26	0	1	0	25.7143
1	12219	12219043	4	3	1	0	0.85	1	1	3000	0	0.06	1	0	0.01	0.05	7	36	6	1449	0	0	9143	1	0	26	0	1	0	25.7143
1	12219	12219044	4	4	0	0	0	0	0	0	0	0.06	1	0	0.01	0.05	7	36	6	1449	0	0	9143	1	0	26	0	1	0	25.7143
1	12219	12219051	5	1	5	0	0.75	1	1	750	0	0.06	1	0	0.01	0.05	7	36	6	1449	0	0	9143	1	0	26	0	1	0	25.7143
1	12219	12219052	5	2	1	1	1	1	0	750	0	0.06	1	0	0.01	0.05	7	36	6	1449	0	0	9143	1	0	26	0	1	0	25.7143
1	12219	12219053	5	3	10	0	0.75	1	0	7500	1	0.06	1	0	0.01	0.05	7	36	6	1449	0	0	9143	1	0	26	0	1	0	25.7143
1	12219	12219054	5	4	0	0	0	0	0	0	0	0.06	1	0	0.01	0.05	7	36	6	1449	0	0	9143	1	0	26	0	1	0	25.7143
1	12219	12219061	6	1	10	0	0.75	1	0	4500	1	0.06	1	0	0.01	0.05	7	36	6	1449	0	0	9143	1	0	26	0	1	0	25.7143
1	12219	12219062	6	2	5	1	0.75	0	1	1500	0	0.06	1	0	0.01	0.05	7	36	6	1449	0	0	9143	1	0	26	0	1	0	25.7143
1	12219	12219063	6	3	1	0	0.85	1	1	3000	0	0.06	1	0	0.01	0.05	7	36	6	1449	0	0	9143	1	0	26	0	1	0	25.7143
1	12219	12219064	6	4	0	0	0	0	0	0	0	0.06	1	0	0.01	0.05	7	36	6	1449	0	0	9143	1	0	26	0	1	0	25.7143
1	12219	12219071	7	1	5	0	1	0	0	4500	0	0.06	1	0	0.01	0.05	7	36	6	1449	0	0	9143	1	0	26	0	1	0	25.7143
1	12219	12219072	7	2	1	1	0.75	0	0	3000	1	0.06	1	0	0.01	0.05	7	36	6	1449	0	0	9143	1	0	26	0	1	0	25.7143
1	12219	12219073	7	3	10	0	1	0	1	3000	0	0.06	1	0	0.01	0.05	7	36	6	1449	0	0	9143	1	0	26	0	1	0	25.7143
1	12219	12219074	7	4	0	0	0	0	0	0	0	0.06	1	0	0.01	0.05	7	36	6	1449	0	0	9143	1	0	26	0	1	0	25.7143
1	12219	12219081	8	1	5	0	0.85	0	0	7500	1	0.06	1	0	0.01	0.05	7	36	6	1449	0	0	9143	1	0	26	0	1	0	25.7143
1	12219	12219082	8	2	10	1	0.85	1	1	1500	0	0.06	1	0	0.01	0.05	7	36	6	1449	0	0	9143	1	0	26	0	1	0	25.7143
1	12219	12219083	8	3	1	0	1	1	0	1500	0	0.06	1	0	0.01	0.05	7	36	6	1449	0	0	9143	1	0	26	0	1	0	25.7143
1	12219	12219084	8	4	0	0	0	0	0	0	0	0.06	1	0	0.01	0.05	7	36	6	1449	0	0	9143	1	0	26	0	1	0	25.7143
1	12221	12221011	1	1	10	1	0.75	0	1	750	0	0.11	1	0	0	0.11	4	55	5	2500	1	0	5000	0	0	50	0	1	0	50
1	12221	12221012	1	2	5	1	0.85	0	0	750	0	0.11	1	0	0	0.11	4	55	5	2500	1	0	5000	0	0	50	0	1	0	50
1	12221	12221013	1	3	1	0	0.85	0	0	1500	0	0.11	1	0	0	0.11	4	55	5	2500	1	0	5000	0	0	50	0	1	0	50
1	12221	12221014	1	4	0	0	0	0	0	0	1	0.11	1	0	0	0.11	4	55	5	2500	1	0	5000	0	0	50	0	1	0	50
1	12221	12221021	2	1	1	1	0.85	0	1	4500	0	0.11	1	0	0	0.11	4	55	5	2500	1	0	5000	0	0	50	0	1	0	50
1	12221	12221022	2	2	5	0	0.85	1	1	3000	0	0.11	1	0	0	0.11	4	55	5	2500	1	0	5000	0	0	50	0	1	0	50
1	12221	12221023	2	3	10	0	1	0	1	750	0	0.11	1	0	0	0.11	4	55	5	2500	1	0	5000	0	0	50	0	1	0	50
1	12221	12221024	2	4	0	0	0	0	0	0	1	0.11	1	0	0	0.11	4	55	5	2500	1	0	5000	0	0	50	0	1	0	50
1	12221	12221031	3	1	10	1	1	0	0	3000	0	0.11	1	0	0	0.11	4	55	5	2500	1	0	5000	0	0	50	0	1	0	50
1	12221	12221032	3	2	1	0	0.75	0	1	7500	0	0.11	1	0	0	0.11	4	55	5	2500	1	0	5000	0	0	50	0	1	0	50
1	12221	12221033	3	3	5	1	1	1	1	7500	0	0.11	1	0	0	0.11	4	55	5	2500	1	0	5000	0	0	50	0	1	0	50
1	12221	12221034	3	4	0	0	0	0	0	0	1	0.11	1	0	0	0.11	4	55	5	2500	1	0	5000	0	0	50	0	1	0	50
1	12221	12221041	4	1	10	0	0.75	1	0	4500	0	0.11	1	0	0	0.11	4	55	5	2500	1	0	5000	0	0	50	0	1	0	50
1	12221	12221042	4	2	5	1	0.75	0	1	1500	0	0.11	1	0	0	0.11	4	55	5	2500	1	0	5000	0	0	50	0	1	0	50
1	12221	12221043	4	3	1	0	0.85	1	1	3000	0	0.11	1	0	0	0.11	4	55	5	2500	1	0	5000	0	0	50	0	1	0	50
1	12221	12221044	4	4	0	0	0	0	0	0	1	0.11	1	0	0	0.11	4	55	5	2500	1	0	5000	0	0	50	0	1	0	50
1	12221	12221051	5	1	5	0	0.75	1	1	750	0	0.11	1	0	0	0.11	4	55	5	2500	1	0	5000	0	0	50	0	1	0	50
1	12221	12221052	5	2	1	1	1	1	0	750	0	0.11	1	0	0	0.11	4	55	5	2500	1	0	5000	0	0	50	0	1	0	50
1	12221	12221053	5	3	10	0	0.75	1	0	7500	0	0.11	1	0	0	0.11	4	55	5	2500	1	0	5000	0	0	50	0	1	0	50
1	12221	12221054	5	4	0	0	0	0	0	0	1	0.11	1	0	0	0.11	4	55	5	2500	1	0	5000	0	0	50	0	1	0	50
1	12221	12221061	6	1	10	0	0.75	1	0	4500	0	0.11	1	0	0	0.11	4	55	5	2500	1	0	5000	0	0	50	0	1	0	50
1	12221	12221062	6	2	5	1	0.75	0	1	1500	0	0.11	1	0	0	0.11	4	55	5	2500	1	0	5000	0	0	50	0	1	0	50
1	12221	12221063	6	3	1	0	0.85	1	1	3000	0	0.11	1	0	0	0.11	4	55	5	2500	1	0	5000	0	0	50	0	1	0	50
1	12221	12221064	6	4	0	0	0	0	0	0	1	0.11	1	0	0	0.11	4	55	5	2500	1	0	5000	0	0	50	0	1	0	50
1	12221	12221071	7	1	5	0	1	0	0	4500	0	0.11	1	0	0	0.11	4	55	5	2500	1	0	5000	0	0	50	0	1	0	50
1	12221	12221072	7	2	1	1	0.75	0	0	3000	0	0.11	1	0	0	0.11	4	55	5	2500	1	0	5000	0	0	50	0	1	0	50
1	12221	12221073	7	3	10	0	1	0	1	3000	0	0.11	1	0	0	0.11	4	55	5	2500	1	0	5000	0	0	50	0	1	0	50
1	12221	12221074	7	4	0	0	0	0	0	0	1	0.11	1	0	0	0.11	4	55	5	2500	1	0	5000	0	0	50	0	1	0	50
1	12221	12221081	8	1	5	0	0.85	0	0	7500	0	0.11	1	0	0	0.11	4	55	5	2500	1	0	5000	0	0	50	0	1	0	50
1	12221	12221082	8	2	10	1	0.85	1	1	1500	0	0.11	1	0	0	0.11	4	55	5	2500	1	0	5000	0	0	50	0	1	0	50
1	12221	12221083	8	3	1	0	1	1	0	1500	0	0.11	1	0	0	0.11	4	55	5	2500	1	0	5000	0	0	50	0	1	0	50
1	12221	12221084	8	4	0	0	0	0	0	0	1	0.11	1	0	0	0.11	4	55	5	2500	1	0	5000	0	0	50	0	1	0	50
1	12222	12222011	1	1	10	1	0.75	0	1	750	0	1.81	0	1	1.74	0.07	4	34	9	850	0	1	10000	1	0	30	0	1	0	30
1	12222	12222012	1	2	5	1	0.85	0	0	750	0	1.81	0	1	1.74	0.07	4	34	9	850	0	1	10000	1	0	30	0	1	0	30
1	12222	12222013	1	3	1	0	0.85	0	0	1500	1	1.81	0	1	1.74	0.07	4	34	9	850	0	1	10000	1	0	30	0	1	0	30
1	12222	12222014	1	4	0	0	0	0	0	0	0	1.81	0	1	1.74	0.07	4	34	9	850	0	1	10000	1	0	30	0	1	0	30
1	12222	12222021	2	1	1	1	0.85	0	1	4500	0	1.81	0	1	1.74	0.07	4	34	9	850	0	1	10000	1	0	30	0	1	0	30
1	12222	12222022	2	2	5	0	0.85	1	1	3000	0	1.81	0	1	1.74	0.07	4	34	9	850	0	1	10000	1	0	30	0	1	0	30
1	12222	12222023	2	3	10	0	1	0	1	750	1	1.81	0	1	1.74	0.07	4	34	9	850	0	1	10000	1	0	30	0	1	0	30
1	12222	12222024	2	4	0	0	0	0	0	0	0	1.81	0	1	1.74	0.07	4	34	9	850	0	1	10000	1	0	30	0	1	0	30
1	12222	12222031	3	1	10	1	1	0	0	3000	0	1.81	0	1	1.74	0.07	4	34	9	850	0	1	10000	1	0	30	0	1	0	30
1	12222	12222032	3	2	1	0	0.75	0	1	7500	0	1.81	0	1	1.74	0.07	4	34	9	850	0	1	10000	1	0	30	0	1	0	30
1	12222	12222033	3	3	5	1	1	1	1	7500	1	1.81	0	1	1.74	0.07	4	34	9	850	0	1	10000	1	0	30	0	1	0	30
1	12222	12222034	3	4	0	0	0	0	0	0	0	1.81	0	1	1.74	0.07	4	34	9	850	0	1	10000	1	0	30	0	1	0	30
1	12222	12222041	4	1	10	0	0.75	1	0	4500	0	1.81	0	1	1.74	0.07	4	34	9	850	0	1	10000	1	0	30	0	1	0	30
1	12222	12222042	4	2	5	1	0.75	0	1	1500	1	1.81	0	1	1.74	0.07	4	34	9	850	0	1	10000	1	0	30	0	1	0	30
1	12222	12222043	4	3	1	0	0.85	1	1	3000	0	1.81	0	1	1.74	0.07	4	34	9	850	0	1	10000	1	0	30	0	1	0	30
1	12222	12222044	4	4	0	0	0	0	0	0	0	1.81	0	1	1.74	0.07	4	34	9	850	0	1	10000	1	0	30	0	1	0	30
1	12222	12222051	5	1	5	0	0.75	1	1	750	0	1.81	0	1	1.74	0.07	4	34	9	850	0	1	10000	1	0	30	0	1	0	30
1	12222	12222052	5	2	1	1	1	1	0	750	0	1.81	0	1	1.74	0.07	4	34	9	850	0	1	10000	1	0	30	0	1	0	30
1	12222	12222053	5	3	10	0	0.75	1	0	7500	0	1.81	0	1	1.74	0.07	4	34	9	850	0	1	10000	1	0	30	0	1	0	30
1	12222	12222054	5	4	0	0	0	0	0	0	1	1.81	0	1	1.74	0.07	4	34	9	850	0	1	10000	1	0	30	0	1	0	30
1	12222	12222061	6	1	10	0	0.75	1	0	4500	0	1.81	0	1	1.74	0.07	4	34	9	850	0	1	10000	1	0	30	0	1	0	30
1	12222	12222062	6	2	5	1	0.75	0	1	1500	0	1.81	0	1	1.74	0.07	4	34	9	850	0	1	10000	1	0	30	0	1	0	30
1	12222	12222063	6	3	1	0	0.85	1	1	3000	1	1.81	0	1	1.74	0.07	4	34	9	850	0	1	10000	1	0	30	0	1	0	30
1	12222	12222064	6	4	0	0	0	0	0	0	0	1.81	0	1	1.74	0.07	4	34	9	850	0	1	10000	1	0	30	0	1	0	30
1	12222	12222071	7	1	5	0	1	0	0	4500	1	1.81	0	1	1.74	0.07	4	34	9	850	0	1	10000	1	0	30	0	1	0	30
1	12222	12222072	7	2	1	1	0.75	0	0	3000	0	1.81	0	1	1.74	0.07	4	34	9	850	0	1	10000	1	0	30	0	1	0	30
1	12222	12222073	7	3	10	0	1	0	1	3000	0	1.81	0	1	1.74	0.07	4	34	9	850	0	1	10000	1	0	30	0	1	0	30
1	12222	12222074	7	4	0	0	0	0	0	0	0	1.81	0	1	1.74	0.07	4	34	9	850	0	1	10000	1	0	30	0	1	0	30
1	12222	12222081	8	1	5	0	0.85	0	0	7500	1	1.81	0	1	1.74	0.07	4	34	9	850	0	1	10000	1	0	30	0	1	0	30
1	12222	12222082	8	2	10	1	0.85	1	1	1500	0	1.81	0	1	1.74	0.07	4	34	9	850	0	1	10000	1	0	30	0	1	0	30
1	12222	12222083	8	3	1	0	1	1	0	1500	0	1.81	0	1	1.74	0.07	4	34	9	850	0	1	10000	1	0	30	0	1	0	30
1	12222	12222084	8	4	0	0	0	0	0	0	0	1.81	0	1	1.74	0.07	4	34	9	850	0	1	10000	1	0	30	0	1	0	30
1	12223	12223011	1	1	10	1	0.75	0	1	750	0	1.8	0	1	1.47	0.33	2	60	2	5525	1	0	0	0	1	305	1	0	180	125
1	12223	12223012	1	2	5	1	0.85	0	0	750	0	1.8	0	1	1.47	0.33	2	60	2	5525	1	0	0	0	1	305	1	0	180	125
1	12223	12223013	1	3	1	0	0.85	0	0	1500	1	1.8	0	1	1.47	0.33	2	60	2	5525	1	0	0	0	1	305	1	0	180	125
1	12223	12223014	1	4	0	0	0	0	0	0	0	1.8	0	1	1.47	0.33	2	60	2	5525	1	0	0	0	1	305	1	0	180	125
1	12223	12223021	2	1	1	1	0.85	0	1	4500	1	1.8	0	1	1.47	0.33	2	60	2	5525	1	0	0	0	1	305	1	0	180	125
1	12223	12223022	2	2	5	0	0.85	1	1	3000	0	1.8	0	1	1.47	0.33	2	60	2	5525	1	0	0	0	1	305	1	0	180	125
1	12223	12223023	2	3	10	0	1	0	1	750	0	1.8	0	1	1.47	0.33	2	60	2	5525	1	0	0	0	1	305	1	0	180	125
1	12223	12223024	2	4	0	0	0	0	0	0	0	1.8	0	1	1.47	0.33	2	60	2	5525	1	0	0	0	1	305	1	0	180	125
1	12223	12223031	3	1	10	1	1	0	0	3000	0	1.8	0	1	1.47	0.33	2	60	2	5525	1	0	0	0	1	305	1	0	180	125
1	12223	12223032	3	2	1	0	0.75	0	1	7500	1	1.8	0	1	1.47	0.33	2	60	2	5525	1	0	0	0	1	305	1	0	180	125
1	12223	12223033	3	3	5	1	1	1	1	7500	0	1.8	0	1	1.47	0.33	2	60	2	5525	1	0	0	0	1	305	1	0	180	125
1	12223	12223034	3	4	0	0	0	0	0	0	0	1.8	0	1	1.47	0.33	2	60	2	5525	1	0	0	0	1	305	1	0	180	125
1	12223	12223041	4	1	10	0	0.75	1	0	4500	0	1.8	0	1	1.47	0.33	2	60	2	5525	1	0	0	0	1	305	1	0	180	125
1	12223	12223042	4	2	5	1	0.75	0	1	1500	0	1.8	0	1	1.47	0.33	2	60	2	5525	1	0	0	0	1	305	1	0	180	125
1	12223	12223043	4	3	1	0	0.85	1	1	3000	1	1.8	0	1	1.47	0.33	2	60	2	5525	1	0	0	0	1	305	1	0	180	125
1	12223	12223044	4	4	0	0	0	0	0	0	0	1.8	0	1	1.47	0.33	2	60	2	5525	1	0	0	0	1	305	1	0	180	125
1	12223	12223051	5	1	5	0	0.75	1	1	750	0	1.8	0	1	1.47	0.33	2	60	2	5525	1	0	0	0	1	305	1	0	180	125
1	12223	12223052	5	2	1	1	1	1	0	750	0	1.8	0	1	1.47	0.33	2	60	2	5525	1	0	0	0	1	305	1	0	180	125
1	12223	12223053	5	3	10	0	0.75	1	0	7500	1	1.8	0	1	1.47	0.33	2	60	2	5525	1	0	0	0	1	305	1	0	180	125
1	12223	12223054	5	4	0	0	0	0	0	0	0	1.8	0	1	1.47	0.33	2	60	2	5525	1	0	0	0	1	305	1	0	180	125
1	12223	12223061	6	1	10	0	0.75	1	0	4500	1	1.8	0	1	1.47	0.33	2	60	2	5525	1	0	0	0	1	305	1	0	180	125
1	12223	12223062	6	2	5	1	0.75	0	1	1500	0	1.8	0	1	1.47	0.33	2	60	2	5525	1	0	0	0	1	305	1	0	180	125
1	12223	12223063	6	3	1	0	0.85	1	1	3000	0	1.8	0	1	1.47	0.33	2	60	2	5525	1	0	0	0	1	305	1	0	180	125
1	12223	12223064	6	4	0	0	0	0	0	0	0	1.8	0	1	1.47	0.33	2	60	2	5525	1	0	0	0	1	305	1	0	180	125
1	12223	12223071	7	1	5	0	1	0	0	4500	1	1.8	0	1	1.47	0.33	2	60	2	5525	1	0	0	0	1	305	1	0	180	125
1	12223	12223072	7	2	1	1	0.75	0	0	3000	0	1.8	0	1	1.47	0.33	2	60	2	5525	1	0	0	0	1	305	1	0	180	125
1	12223	12223073	7	3	10	0	1	0	1	3000	0	1.8	0	1	1.47	0.33	2	60	2	5525	1	0	0	0	1	305	1	0	180	125
1	12223	12223074	7	4	0	0	0	0	0	0	0	1.8	0	1	1.47	0.33	2	60	2	5525	1	0	0	0	1	305	1	0	180	125
1	12223	12223081	8	1	5	0	0.85	0	0	7500	1	1.8	0	1	1.47	0.33	2	60	2	5525	1	0	0	0	1	305	1	0	180	125
1	12223	12223082	8	2	10	1	0.85	1	1	1500	0	1.8	0	1	1.47	0.33	2	60	2	5525	1	0	0	0	1	305	1	0	180	125
1	12223	12223083	8	3	1	0	1	1	0	1500	0	1.8	0	1	1.47	0.33	2	60	2	5525	1	0	0	0	1	305	1	0	180	125
1	12223	12223084	8	4	0	0	0	0	0	0	0	1.8	0	1	1.47	0.33	2	60	2	5525	1	0	0	0	1	305	1	0	180	125
1	12224	12224011	1	1	10	1	0.75	0	1	750	1	6.85	0	1	6.75	0.1	4	29	5	2500	1	0	3000	0	1	75	0	0	75	0
1	12224	12224012	1	2	5	1	0.85	0	0	750	0	6.85	0	1	6.75	0.1	4	29	5	2500	1	0	3000	0	1	75	0	0	75	0
1	12224	12224013	1	3	1	0	0.85	0	0	1500	0	6.85	0	1	6.75	0.1	4	29	5	2500	1	0	3000	0	1	75	0	0	75	0
1	12224	12224014	1	4	0	0	0	0	0	0	0	6.85	0	1	6.75	0.1	4	29	5	2500	1	0	3000	0	1	75	0	0	75	0
1	12224	12224021	2	1	1	1	0.85	0	1	4500	0	6.85	0	1	6.75	0.1	4	29	5	2500	1	0	3000	0	1	75	0	0	75	0
1	12224	12224022	2	2	5	0	0.85	1	1	3000	0	6.85	0	1	6.75	0.1	4	29	5	2500	1	0	3000	0	1	75	0	0	75	0
1	12224	12224023	2	3	10	0	1	0	1	750	1	6.85	0	1	6.75	0.1	4	29	5	2500	1	0	3000	0	1	75	0	0	75	0
1	12224	12224024	2	4	0	0	0	0	0	0	0	6.85	0	1	6.75	0.1	4	29	5	2500	1	0	3000	0	1	75	0	0	75	0
1	12224	12224031	3	1	10	1	1	0	0	3000	0	6.85	0	1	6.75	0.1	4	29	5	2500	1	0	3000	0	1	75	0	0	75	0
1	12224	12224032	3	2	1	0	0.75	0	1	7500	1	6.85	0	1	6.75	0.1	4	29	5	2500	1	0	3000	0	1	75	0	0	75	0
1	12224	12224033	3	3	5	1	1	1	1	7500	0	6.85	0	1	6.75	0.1	4	29	5	2500	1	0	3000	0	1	75	0	0	75	0
1	12224	12224034	3	4	0	0	0	0	0	0	0	6.85	0	1	6.75	0.1	4	29	5	2500	1	0	3000	0	1	75	0	0	75	0
1	12224	12224041	4	1	10	0	0.75	1	0	4500	0	6.85	0	1	6.75	0.1	4	29	5	2500	1	0	3000	0	1	75	0	0	75	0
1	12224	12224042	4	2	5	1	0.75	0	1	1500	1	6.85	0	1	6.75	0.1	4	29	5	2500	1	0	3000	0	1	75	0	0	75	0
1	12224	12224043	4	3	1	0	0.85	1	1	3000	0	6.85	0	1	6.75	0.1	4	29	5	2500	1	0	3000	0	1	75	0	0	75	0
1	12224	12224044	4	4	0	0	0	0	0	0	0	6.85	0	1	6.75	0.1	4	29	5	2500	1	0	3000	0	1	75	0	0	75	0
1	12224	12224051	5	1	5	0	0.75	1	1	750	1	6.85	0	1	6.75	0.1	4	29	5	2500	1	0	3000	0	1	75	0	0	75	0
1	12224	12224052	5	2	1	1	1	1	0	750	0	6.85	0	1	6.75	0.1	4	29	5	2500	1	0	3000	0	1	75	0	0	75	0
1	12224	12224053	5	3	10	0	0.75	1	0	7500	0	6.85	0	1	6.75	0.1	4	29	5	2500	1	0	3000	0	1	75	0	0	75	0
1	12224	12224054	5	4	0	0	0	0	0	0	0	6.85	0	1	6.75	0.1	4	29	5	2500	1	0	3000	0	1	75	0	0	75	0
1	12224	12224061	6	1	10	0	0.75	1	0	4500	1	6.85	0	1	6.75	0.1	4	29	5	2500	1	0	3000	0	1	75	0	0	75	0
1	12224	12224062	6	2	5	1	0.75	0	1	1500	0	6.85	0	1	6.75	0.1	4	29	5	2500	1	0	3000	0	1	75	0	0	75	0
1	12224	12224063	6	3	1	0	0.85	1	1	3000	0	6.85	0	1	6.75	0.1	4	29	5	2500	1	0	3000	0	1	75	0	0	75	0
1	12224	12224064	6	4	0	0	0	0	0	0	0	6.85	0	1	6.75	0.1	4	29	5	2500	1	0	3000	0	1	75	0	0	75	0
1	12224	12224071	7	1	5	0	1	0	0	4500	1	6.85	0	1	6.75	0.1	4	29	5	2500	1	0	3000	0	1	75	0	0	75	0
1	12224	12224072	7	2	1	1	0.75	0	0	3000	0	6.85	0	1	6.75	0.1	4	29	5	2500	1	0	3000	0	1	75	0	0	75	0
1	12224	12224073	7	3	10	0	1	0	1	3000	0	6.85	0	1	6.75	0.1	4	29	5	2500	1	0	3000	0	1	75	0	0	75	0
1	12224	12224074	7	4	0	0	0	0	0	0	0	6.85	0	1	6.75	0.1	4	29	5	2500	1	0	3000	0	1	75	0	0	75	0
1	12224	12224081	8	1	5	0	0.85	0	0	7500	1	6.85	0	1	6.75	0.1	4	29	5	2500	1	0	3000	0	1	75	0	0	75	0
1	12224	12224082	8	2	10	1	0.85	1	1	1500	0	6.85	0	1	6.75	0.1	4	29	5	2500	1	0	3000	0	1	75	0	0	75	0
1	12224	12224083	8	3	1	0	1	1	0	1500	0	6.85	0	1	6.75	0.1	4	29	5	2500	1	0	3000	0	1	75	0	0	75	0
1	12224	12224084	8	4	0	0	0	0	0	0	0	6.85	0	1	6.75	0.1	4	29	5	2500	1	0	3000	0	1	75	0	0	75	0
1	12225	12225011	1	1	10	1	0.75	0	1	750	0	0.17	0	0	0	0.17	2	72	2	1870	0	0	375	0	1	60	0	0	0	60
1	12225	12225012	1	2	5	1	0.85	0	0	750	0	0.17	0	0	0	0.17	2	72	2	1870	0	0	375	0	1	60	0	0	0	60
1	12225	12225013	1	3	1	0	0.85	0	0	1500	0	0.17	0	0	0	0.17	2	72	2	1870	0	0	375	0	1	60	0	0	0	60
1	12225	12225014	1	4	0	0	0	0	0	0	1	0.17	0	0	0	0.17	2	72	2	1870	0	0	375	0	1	60	0	0	0	60
1	12225	12225021	2	1	1	1	0.85	0	1	4500	0	0.17	0	0	0	0.17	2	72	2	1870	0	0	375	0	1	60	0	0	0	60
1	12225	12225022	2	2	5	0	0.85	1	1	3000	0	0.17	0	0	0	0.17	2	72	2	1870	0	0	375	0	1	60	0	0	0	60
1	12225	12225023	2	3	10	0	1	0	1	750	0	0.17	0	0	0	0.17	2	72	2	1870	0	0	375	0	1	60	0	0	0	60
1	12225	12225024	2	4	0	0	0	0	0	0	1	0.17	0	0	0	0.17	2	72	2	1870	0	0	375	0	1	60	0	0	0	60
1	12225	12225031	3	1	10	1	1	0	0	3000	0	0.17	0	0	0	0.17	2	72	2	1870	0	0	375	0	1	60	0	0	0	60
1	12225	12225032	3	2	1	0	0.75	0	1	7500	0	0.17	0	0	0	0.17	2	72	2	1870	0	0	375	0	1	60	0	0	0	60
1	12225	12225033	3	3	5	1	1	1	1	7500	0	0.17	0	0	0	0.17	2	72	2	1870	0	0	375	0	1	60	0	0	0	60
1	12225	12225034	3	4	0	0	0	0	0	0	1	0.17	0	0	0	0.17	2	72	2	1870	0	0	375	0	1	60	0	0	0	60
1	12225	12225041	4	1	10	0	0.75	1	0	4500	0	0.17	0	0	0	0.17	2	72	2	1870	0	0	375	0	1	60	0	0	0	60
1	12225	12225042	4	2	5	1	0.75	0	1	1500	0	0.17	0	0	0	0.17	2	72	2	1870	0	0	375	0	1	60	0	0	0	60
1	12225	12225043	4	3	1	0	0.85	1	1	3000	0	0.17	0	0	0	0.17	2	72	2	1870	0	0	375	0	1	60	0	0	0	60
1	12225	12225044	4	4	0	0	0	0	0	0	1	0.17	0	0	0	0.17	2	72	2	1870	0	0	375	0	1	60	0	0	0	60
1	12225	12225051	5	1	5	0	0.75	1	1	750	0	0.17	0	0	0	0.17	2	72	2	1870	0	0	375	0	1	60	0	0	0	60
1	12225	12225052	5	2	1	1	1	1	0	750	0	0.17	0	0	0	0.17	2	72	2	1870	0	0	375	0	1	60	0	0	0	60
1	12225	12225053	5	3	10	0	0.75	1	0	7500	0	0.17	0	0	0	0.17	2	72	2	1870	0	0	375	0	1	60	0	0	0	60
1	12225	12225054	5	4	0	0	0	0	0	0	1	0.17	0	0	0	0.17	2	72	2	1870	0	0	375	0	1	60	0	0	0	60
1	12225	12225061	6	1	10	0	0.75	1	0	4500	0	0.17	0	0	0	0.17	2	72	2	1870	0	0	375	0	1	60	0	0	0	60
1	12225	12225062	6	2	5	1	0.75	0	1	1500	0	0.17	0	0	0	0.17	2	72	2	1870	0	0	375	0	1	60	0	0	0	60
1	12225	12225063	6	3	1	0	0.85	1	1	3000	0	0.17	0	0	0	0.17	2	72	2	1870	0	0	375	0	1	60	0	0	0	60
1	12225	12225064	6	4	0	0	0	0	0	0	1	0.17	0	0	0	0.17	2	72	2	1870	0	0	375	0	1	60	0	0	0	60
1	12225	12225071	7	1	5	0	1	0	0	4500	0	0.17	0	0	0	0.17	2	72	2	1870	0	0	375	0	1	60	0	0	0	60
1	12225	12225072	7	2	1	1	0.75	0	0	3000	0	0.17	0	0	0	0.17	2	72	2	1870	0	0	375	0	1	60	0	0	0	60
1	12225	12225073	7	3	10	0	1	0	1	3000	0	0.17	0	0	0	0.17	2	72	2	1870	0	0	375	0	1	60	0	0	0	60
1	12225	12225074	7	4	0	0	0	0	0	0	1	0.17	0	0	0	0.17	2	72	2	1870	0	0	375	0	1	60	0	0	0	60
1	12225	12225081	8	1	5	0	0.85	0	0	7500	0	0.17	0	0	0	0.17	2	72	2	1870	0	0	375	0	1	60	0	0	0	60
1	12225	12225082	8	2	10	1	0.85	1	1	1500	0	0.17	0	0	0	0.17	2	72	2	1870	0	0	375	0	1	60	0	0	0	60
1	12225	12225083	8	3	1	0	1	1	0	1500	0	0.17	0	0	0	0.17	2	72	2	1870	0	0	375	0	1	60	0	0	0	60
1	12225	12225084	8	4	0	0	0	0	0	0	1	0.17	0	0	0	0.17	2	72	2	1870	0	0	375	0	1	60	0	0	0	60
1	12226	12226011	1	1	10	1	0.75	0	1	750	0	0.2	0	1	0	0.2	2	64	4	3000	1	0	0	0	1	89	0	0	0	88.5
1	12226	12226012	1	2	5	1	0.85	0	0	750	0	0.2	0	1	0	0.2	2	64	4	3000	1	0	0	0	1	89	0	0	0	88.5
1	12226	12226013	1	3	1	0	0.85	0	0	1500	0	0.2	0	1	0	0.2	2	64	4	3000	1	0	0	0	1	89	0	0	0	88.5
1	12226	12226014	1	4	0	0	0	0	0	0	1	0.2	0	1	0	0.2	2	64	4	3000	1	0	0	0	1	89	0	0	0	88.5
1	12226	12226021	2	1	1	1	0.85	0	1	4500	0	0.2	0	1	0	0.2	2	64	4	3000	1	0	0	0	1	89	0	0	0	88.5
1	12226	12226022	2	2	5	0	0.85	1	1	3000	0	0.2	0	1	0	0.2	2	64	4	3000	1	0	0	0	1	89	0	0	0	88.5
1	12226	12226023	2	3	10	0	1	0	1	750	0	0.2	0	1	0	0.2	2	64	4	3000	1	0	0	0	1	89	0	0	0	88.5
1	12226	12226024	2	4	0	0	0	0	0	0	1	0.2	0	1	0	0.2	2	64	4	3000	1	0	0	0	1	89	0	0	0	88.5
1	12226	12226031	3	1	10	1	1	0	0	3000	0	0.2	0	1	0	0.2	2	64	4	3000	1	0	0	0	1	89	0	0	0	88.5
1	12226	12226032	3	2	1	0	0.75	0	1	7500	0	0.2	0	1	0	0.2	2	64	4	3000	1	0	0	0	1	89	0	0	0	88.5
1	12226	12226033	3	3	5	1	1	1	1	7500	0	0.2	0	1	0	0.2	2	64	4	3000	1	0	0	0	1	89	0	0	0	88.5
1	12226	12226034	3	4	0	0	0	0	0	0	1	0.2	0	1	0	0.2	2	64	4	3000	1	0	0	0	1	89	0	0	0	88.5
1	12226	12226041	4	1	10	0	0.75	1	0	4500	0	0.2	0	1	0	0.2	2	64	4	3000	1	0	0	0	1	89	0	0	0	88.5
1	12226	12226042	4	2	5	1	0.75	0	1	1500	0	0.2	0	1	0	0.2	2	64	4	3000	1	0	0	0	1	89	0	0	0	88.5
1	12226	12226043	4	3	1	0	0.85	1	1	3000	0	0.2	0	1	0	0.2	2	64	4	3000	1	0	0	0	1	89	0	0	0	88.5
1	12226	12226044	4	4	0	0	0	0	0	0	1	0.2	0	1	0	0.2	2	64	4	3000	1	0	0	0	1	89	0	0	0	88.5
1	12226	12226051	5	1	5	0	0.75	1	1	750	0	0.2	0	1	0	0.2	2	64	4	3000	1	0	0	0	1	89	0	0	0	88.5
1	12226	12226052	5	2	1	1	1	1	0	750	0	0.2	0	1	0	0.2	2	64	4	3000	1	0	0	0	1	89	0	0	0	88.5
1	12226	12226053	5	3	10	0	0.75	1	0	7500	0	0.2	0	1	0	0.2	2	64	4	3000	1	0	0	0	1	89	0	0	0	88.5
1	12226	12226054	5	4	0	0	0	0	0	0	1	0.2	0	1	0	0.2	2	64	4	3000	1	0	0	0	1	89	0	0	0	88.5
1	12226	12226061	6	1	10	0	0.75	1	0	4500	0	0.2	0	1	0	0.2	2	64	4	3000	1	0	0	0	1	89	0	0	0	88.5
1	12226	12226062	6	2	5	1	0.75	0	1	1500	0	0.2	0	1	0	0.2	2	64	4	3000	1	0	0	0	1	89	0	0	0	88.5
1	12226	12226063	6	3	1	0	0.85	1	1	3000	0	0.2	0	1	0	0.2	2	64	4	3000	1	0	0	0	1	89	0	0	0	88.5
1	12226	12226064	6	4	0	0	0	0	0	0	1	0.2	0	1	0	0.2	2	64	4	3000	1	0	0	0	1	89	0	0	0	88.5
1	12226	12226071	7	1	5	0	1	0	0	4500	0	0.2	0	1	0	0.2	2	64	4	3000	1	0	0	0	1	89	0	0	0	88.5
1	12226	12226072	7	2	1	1	0.75	0	0	3000	0	0.2	0	1	0	0.2	2	64	4	3000	1	0	0	0	1	89	0	0	0	88.5
1	12226	12226073	7	3	10	0	1	0	1	3000	0	0.2	0	1	0	0.2	2	64	4	3000	1	0	0	0	1	89	0	0	0	88.5
1	12226	12226074	7	4	0	0	0	0	0	0	1	0.2	0	1	0	0.2	2	64	4	3000	1	0	0	0	1	89	0	0	0	88.5
1	12226	12226081	8	1	5	0	0.85	0	0	7500	0	0.2	0	1	0	0.2	2	64	4	3000	1	0	0	0	1	89	0	0	0	88.5
1	12226	12226082	8	2	10	1	0.85	1	1	1500	0	0.2	0	1	0	0.2	2	64	4	3000	1	0	0	0	1	89	0	0	0	88.5
1	12226	12226083	8	3	1	0	1	1	0	1500	0	0.2	0	1	0	0.2	2	64	4	3000	1	0	0	0	1	89	0	0	0	88.5
1	12226	12226084	8	4	0	0	0	0	0	0	1	0.2	0	1	0	0.2	2	64	4	3000	1	0	0	0	1	89	0	0	0	88.5
1	12227	12227011	1	1	10	1	0.75	0	1	750	1	0.2	0	1	0	0.2	3	40	7	2667	1	0	10000	1	0	198	1	0	0	198.333
1	12227	12227012	1	2	5	1	0.85	0	0	750	0	0.2	0	1	0	0.2	3	40	7	2667	1	0	10000	1	0	198	1	0	0	198.333
1	12227	12227013	1	3	1	0	0.85	0	0	1500	0	0.2	0	1	0	0.2	3	40	7	2667	1	0	10000	1	0	198	1	0	0	198.333
1	12227	12227014	1	4	0	0	0	0	0	0	0	0.2	0	1	0	0.2	3	40	7	2667	1	0	10000	1	0	198	1	0	0	198.333
1	12227	12227021	2	1	1	1	0.85	0	1	4500	0	0.2	0	1	0	0.2	3	40	7	2667	1	0	10000	1	0	198	1	0	0	198.333
1	12227	12227022	2	2	5	0	0.85	1	1	3000	0	0.2	0	1	0	0.2	3	40	7	2667	1	0	10000	1	0	198	1	0	0	198.333
1	12227	12227023	2	3	10	0	1	0	1	750	1	0.2	0	1	0	0.2	3	40	7	2667	1	0	10000	1	0	198	1	0	0	198.333
1	12227	12227024	2	4	0	0	0	0	0	0	0	0.2	0	1	0	0.2	3	40	7	2667	1	0	10000	1	0	198	1	0	0	198.333
1	12227	12227031	3	1	10	1	1	0	0	3000	0	0.2	0	1	0	0.2	3	40	7	2667	1	0	10000	1	0	198	1	0	0	198.333
1	12227	12227032	3	2	1	0	0.75	0	1	7500	0	0.2	0	1	0	0.2	3	40	7	2667	1	0	10000	1	0	198	1	0	0	198.333
1	12227	12227033	3	3	5	1	1	1	1	7500	0	0.2	0	1	0	0.2	3	40	7	2667	1	0	10000	1	0	198	1	0	0	198.333
1	12227	12227034	3	4	0	0	0	0	0	0	1	0.2	0	1	0	0.2	3	40	7	2667	1	0	10000	1	0	198	1	0	0	198.333
1	12227	12227041	4	1	10	0	0.75	1	0	4500	1	0.2	0	1	0	0.2	3	40	7	2667	1	0	10000	1	0	198	1	0	0	198.333
1	12227	12227042	4	2	5	1	0.75	0	1	1500	0	0.2	0	1	0	0.2	3	40	7	2667	1	0	10000	1	0	198	1	0	0	198.333
1	12227	12227043	4	3	1	0	0.85	1	1	3000	0	0.2	0	1	0	0.2	3	40	7	2667	1	0	10000	1	0	198	1	0	0	198.333
1	12227	12227044	4	4	0	0	0	0	0	0	0	0.2	0	1	0	0.2	3	40	7	2667	1	0	10000	1	0	198	1	0	0	198.333
1	12227	12227051	5	1	5	0	0.75	1	1	750	0	0.2	0	1	0	0.2	3	40	7	2667	1	0	10000	1	0	198	1	0	0	198.333
1	12227	12227052	5	2	1	1	1	1	0	750	0	0.2	0	1	0	0.2	3	40	7	2667	1	0	10000	1	0	198	1	0	0	198.333
1	12227	12227053	5	3	10	0	0.75	1	0	7500	0	0.2	0	1	0	0.2	3	40	7	2667	1	0	10000	1	0	198	1	0	0	198.333
1	12227	12227054	5	4	0	0	0	0	0	0	1	0.2	0	1	0	0.2	3	40	7	2667	1	0	10000	1	0	198	1	0	0	198.333
1	12227	12227061	6	1	10	0	0.75	1	0	4500	0	0.2	0	1	0	0.2	3	40	7	2667	1	0	10000	1	0	198	1	0	0	198.333
1	12227	12227062	6	2	5	1	0.75	0	1	1500	1	0.2	0	1	0	0.2	3	40	7	2667	1	0	10000	1	0	198	1	0	0	198.333
1	12227	12227063	6	3	1	0	0.85	1	1	3000	0	0.2	0	1	0	0.2	3	40	7	2667	1	0	10000	1	0	198	1	0	0	198.333
1	12227	12227064	6	4	0	0	0	0	0	0	0	0.2	0	1	0	0.2	3	40	7	2667	1	0	10000	1	0	198	1	0	0	198.333
1	12227	12227071	7	1	5	0	1	0	0	4500	0	0.2	0	1	0	0.2	3	40	7	2667	1	0	10000	1	0	198	1	0	0	198.333
1	12227	12227072	7	2	1	1	0.75	0	0	3000	0	0.2	0	1	0	0.2	3	40	7	2667	1	0	10000	1	0	198	1	0	0	198.333
1	12227	12227073	7	3	10	0	1	0	1	3000	1	0.2	0	1	0	0.2	3	40	7	2667	1	0	10000	1	0	198	1	0	0	198.333
1	12227	12227074	7	4	0	0	0	0	0	0	0	0.2	0	1	0	0.2	3	40	7	2667	1	0	10000	1	0	198	1	0	0	198.333
1	12227	12227081	8	1	5	0	0.85	0	0	7500	1	0.2	0	1	0	0.2	3	40	7	2667	1	0	10000	1	0	198	1	0	0	198.333
1	12227	12227082	8	2	10	1	0.85	1	1	1500	0	0.2	0	1	0	0.2	3	40	7	2667	1	0	10000	1	0	198	1	0	0	198.333
1	12227	12227083	8	3	1	0	1	1	0	1500	0	0.2	0	1	0	0.2	3	40	7	2667	1	0	10000	1	0	198	1	0	0	198.333
1	12227	12227084	8	4	0	0	0	0	0	0	0	0.2	0	1	0	0.2	3	40	7	2667	1	0	10000	1	0	198	1	0	0	198.333
1	12228	12228011	1	1	10	1	0.75	0	1	750	1	0.17	0	0	0.02	0.15	4	37	10	1308	0	0	6000	0	0	56	0	1	23	32.5
1	12228	12228012	1	2	5	1	0.85	0	0	750	0	0.17	0	0	0.02	0.15	4	37	10	1308	0	0	6000	0	0	56	0	1	23	32.5
1	12228	12228013	1	3	1	0	0.85	0	0	1500	0	0.17	0	0	0.02	0.15	4	37	10	1308	0	0	6000	0	0	56	0	1	23	32.5
1	12228	12228014	1	4	0	0	0	0	0	0	0	0.17	0	0	0.02	0.15	4	37	10	1308	0	0	6000	0	0	56	0	1	23	32.5
1	12228	12228021	2	1	1	1	0.85	0	1	4500	0	0.17	0	0	0.02	0.15	4	37	10	1308	0	0	6000	0	0	56	0	1	23	32.5
1	12228	12228022	2	2	5	0	0.85	1	1	3000	1	0.17	0	0	0.02	0.15	4	37	10	1308	0	0	6000	0	0	56	0	1	23	32.5
1	12228	12228023	2	3	10	0	1	0	1	750	0	0.17	0	0	0.02	0.15	4	37	10	1308	0	0	6000	0	0	56	0	1	23	32.5
1	12228	12228024	2	4	0	0	0	0	0	0	0	0.17	0	0	0.02	0.15	4	37	10	1308	0	0	6000	0	0	56	0	1	23	32.5
1	12228	12228031	3	1	10	1	1	0	0	3000	1	0.17	0	0	0.02	0.15	4	37	10	1308	0	0	6000	0	0	56	0	1	23	32.5
1	12228	12228032	3	2	1	0	0.75	0	1	7500	0	0.17	0	0	0.02	0.15	4	37	10	1308	0	0	6000	0	0	56	0	1	23	32.5
1	12228	12228033	3	3	5	1	1	1	1	7500	0	0.17	0	0	0.02	0.15	4	37	10	1308	0	0	6000	0	0	56	0	1	23	32.5
1	12228	12228034	3	4	0	0	0	0	0	0	0	0.17	0	0	0.02	0.15	4	37	10	1308	0	0	6000	0	0	56	0	1	23	32.5
1	12228	12228041	4	1	10	0	0.75	1	0	4500	0	0.17	0	0	0.02	0.15	4	37	10	1308	0	0	6000	0	0	56	0	1	23	32.5
1	12228	12228042	4	2	5	1	0.75	0	1	1500	1	0.17	0	0	0.02	0.15	4	37	10	1308	0	0	6000	0	0	56	0	1	23	32.5
1	12228	12228043	4	3	1	0	0.85	1	1	3000	0	0.17	0	0	0.02	0.15	4	37	10	1308	0	0	6000	0	0	56	0	1	23	32.5
1	12228	12228044	4	4	0	0	0	0	0	0	0	0.17	0	0	0.02	0.15	4	37	10	1308	0	0	6000	0	0	56	0	1	23	32.5
1	12228	12228051	5	1	5	0	0.75	1	1	750	0	0.17	0	0	0.02	0.15	4	37	10	1308	0	0	6000	0	0	56	0	1	23	32.5
1	12228	12228052	5	2	1	1	1	1	0	750	0	0.17	0	0	0.02	0.15	4	37	10	1308	0	0	6000	0	0	56	0	1	23	32.5
1	12228	12228053	5	3	10	0	0.75	1	0	7500	0	0.17	0	0	0.02	0.15	4	37	10	1308	0	0	6000	0	0	56	0	1	23	32.5
1	12228	12228054	5	4	0	0	0	0	0	0	1	0.17	0	0	0.02	0.15	4	37	10	1308	0	0	6000	0	0	56	0	1	23	32.5
1	12228	12228061	6	1	10	0	0.75	1	0	4500	0	0.17	0	0	0.02	0.15	4	37	10	1308	0	0	6000	0	0	56	0	1	23	32.5
1	12228	12228062	6	2	5	1	0.75	0	1	1500	1	0.17	0	0	0.02	0.15	4	37	10	1308	0	0	6000	0	0	56	0	1	23	32.5
1	12228	12228063	6	3	1	0	0.85	1	1	3000	0	0.17	0	0	0.02	0.15	4	37	10	1308	0	0	6000	0	0	56	0	1	23	32.5
1	12228	12228064	6	4	0	0	0	0	0	0	0	0.17	0	0	0.02	0.15	4	37	10	1308	0	0	6000	0	0	56	0	1	23	32.5
1	12228	12228071	7	1	5	0	1	0	0	4500	0	0.17	0	0	0.02	0.15	4	37	10	1308	0	0	6000	0	0	56	0	1	23	32.5
1	12228	12228072	7	2	1	1	0.75	0	0	3000	1	0.17	0	0	0.02	0.15	4	37	10	1308	0	0	6000	0	0	56	0	1	23	32.5
1	12228	12228073	7	3	10	0	1	0	1	3000	0	0.17	0	0	0.02	0.15	4	37	10	1308	0	0	6000	0	0	56	0	1	23	32.5
1	12228	12228074	7	4	0	0	0	0	0	0	0	0.17	0	0	0.02	0.15	4	37	10	1308	0	0	6000	0	0	56	0	1	23	32.5
1	12228	12228081	8	1	5	0	0.85	0	0	7500	0	0.17	0	0	0.02	0.15	4	37	10	1308	0	0	6000	0	0	56	0	1	23	32.5
1	12228	12228082	8	2	10	1	0.85	1	1	1500	0	0.17	0	0	0.02	0.15	4	37	10	1308	0	0	6000	0	0	56	0	1	23	32.5
1	12228	12228083	8	3	1	0	1	1	0	1500	1	0.17	0	0	0.02	0.15	4	37	10	1308	0	0	6000	0	0	56	0	1	23	32.5
1	12228	12228084	8	4	0	0	0	0	0	0	0	0.17	0	0	0.02	0.15	4	37	10	1308	0	0	6000	0	0	56	0	1	23	32.5
1	12230	12230011	1	1	10	1	0.75	0	1	750	0	0.29	0	1	0	0.29	3	36	4	1833	0	0	7600	0	0	100	0	0	0	100
1	12230	12230012	1	2	5	1	0.85	0	0	750	0	0.29	0	1	0	0.29	3	36	4	1833	0	0	7600	0	0	100	0	0	0	100
1	12230	12230013	1	3	1	0	0.85	0	0	1500	1	0.29	0	1	0	0.29	3	36	4	1833	0	0	7600	0	0	100	0	0	0	100
1	12230	12230014	1	4	0	0	0	0	0	0	0	0.29	0	1	0	0.29	3	36	4	1833	0	0	7600	0	0	100	0	0	0	100
1	12230	12230021	2	1	1	1	0.85	0	1	4500	1	0.29	0	1	0	0.29	3	36	4	1833	0	0	7600	0	0	100	0	0	0	100
1	12230	12230022	2	2	5	0	0.85	1	1	3000	0	0.29	0	1	0	0.29	3	36	4	1833	0	0	7600	0	0	100	0	0	0	100
1	12230	12230023	2	3	10	0	1	0	1	750	0	0.29	0	1	0	0.29	3	36	4	1833	0	0	7600	0	0	100	0	0	0	100
1	12230	12230024	2	4	0	0	0	0	0	0	0	0.29	0	1	0	0.29	3	36	4	1833	0	0	7600	0	0	100	0	0	0	100
1	12230	12230031	3	1	10	1	1	0	0	3000	1	0.29	0	1	0	0.29	3	36	4	1833	0	0	7600	0	0	100	0	0	0	100
1	12230	12230032	3	2	1	0	0.75	0	1	7500	0	0.29	0	1	0	0.29	3	36	4	1833	0	0	7600	0	0	100	0	0	0	100
1	12230	12230033	3	3	5	1	1	1	1	7500	0	0.29	0	1	0	0.29	3	36	4	1833	0	0	7600	0	0	100	0	0	0	100
1	12230	12230034	3	4	0	0	0	0	0	0	0	0.29	0	1	0	0.29	3	36	4	1833	0	0	7600	0	0	100	0	0	0	100
1	12230	12230041	4	1	10	0	0.75	1	0	4500	0	0.29	0	1	0	0.29	3	36	4	1833	0	0	7600	0	0	100	0	0	0	100
1	12230	12230042	4	2	5	1	0.75	0	1	1500	1	0.29	0	1	0	0.29	3	36	4	1833	0	0	7600	0	0	100	0	0	0	100
1	12230	12230043	4	3	1	0	0.85	1	1	3000	0	0.29	0	1	0	0.29	3	36	4	1833	0	0	7600	0	0	100	0	0	0	100
1	12230	12230044	4	4	0	0	0	0	0	0	0	0.29	0	1	0	0.29	3	36	4	1833	0	0	7600	0	0	100	0	0	0	100
1	12230	12230051	5	1	5	0	0.75	1	1	750	0	0.29	0	1	0	0.29	3	36	4	1833	0	0	7600	0	0	100	0	0	0	100
1	12230	12230052	5	2	1	1	1	1	0	750	0	0.29	0	1	0	0.29	3	36	4	1833	0	0	7600	0	0	100	0	0	0	100
1	12230	12230053	5	3	10	0	0.75	1	0	7500	0	0.29	0	1	0	0.29	3	36	4	1833	0	0	7600	0	0	100	0	0	0	100
1	12230	12230054	5	4	0	0	0	0	0	0	1	0.29	0	1	0	0.29	3	36	4	1833	0	0	7600	0	0	100	0	0	0	100
1	12230	12230061	6	1	10	0	0.75	1	0	4500	0	0.29	0	1	0	0.29	3	36	4	1833	0	0	7600	0	0	100	0	0	0	100
1	12230	12230062	6	2	5	1	0.75	0	1	1500	1	0.29	0	1	0	0.29	3	36	4	1833	0	0	7600	0	0	100	0	0	0	100
1	12230	12230063	6	3	1	0	0.85	1	1	3000	0	0.29	0	1	0	0.29	3	36	4	1833	0	0	7600	0	0	100	0	0	0	100
1	12230	12230064	6	4	0	0	0	0	0	0	0	0.29	0	1	0	0.29	3	36	4	1833	0	0	7600	0	0	100	0	0	0	100
1	12230	12230071	7	1	5	0	1	0	0	4500	0	0.29	0	1	0	0.29	3	36	4	1833	0	0	7600	0	0	100	0	0	0	100
1	12230	12230072	7	2	1	1	0.75	0	0	3000	1	0.29	0	1	0	0.29	3	36	4	1833	0	0	7600	0	0	100	0	0	0	100
1	12230	12230073	7	3	10	0	1	0	1	3000	0	0.29	0	1	0	0.29	3	36	4	1833	0	0	7600	0	0	100	0	0	0	100
1	12230	12230074	7	4	0	0	0	0	0	0	0	0.29	0	1	0	0.29	3	36	4	1833	0	0	7600	0	0	100	0	0	0	100
1	12230	12230081	8	1	5	0	0.85	0	0	7500	1	0.29	0	1	0	0.29	3	36	4	1833	0	0	7600	0	0	100	0	0	0	100
1	12230	12230082	8	2	10	1	0.85	1	1	1500	0	0.29	0	1	0	0.29	3	36	4	1833	0	0	7600	0	0	100	0	0	0	100
1	12230	12230083	8	3	1	0	1	1	0	1500	0	0.29	0	1	0	0.29	3	36	4	1833	0	0	7600	0	0	100	0	0	0	100
1	12230	12230084	8	4	0	0	0	0	0	0	0	0.29	0	1	0	0.29	3	36	4	1833	0	0	7600	0	0	100	0	0	0	100
1	12231	12231011	1	1	10	1	0.75	0	1	750	1	3.55	0	1	3.33	0.22	2	52	2	4015	1	0	0	0	1	110	0	0	0	110
1	12231	12231012	1	2	5	1	0.85	0	0	750	0	3.55	0	1	3.33	0.22	2	52	2	4015	1	0	0	0	1	110	0	0	0	110
1	12231	12231013	1	3	1	0	0.85	0	0	1500	0	3.55	0	1	3.33	0.22	2	52	2	4015	1	0	0	0	1	110	0	0	0	110
1	12231	12231014	1	4	0	0	0	0	0	0	0	3.55	0	1	3.33	0.22	2	52	2	4015	1	0	0	0	1	110	0	0	0	110
1	12231	12231021	2	1	1	1	0.85	0	1	4500	1	3.55	0	1	3.33	0.22	2	52	2	4015	1	0	0	0	1	110	0	0	0	110
1	12231	12231022	2	2	5	0	0.85	1	1	3000	0	3.55	0	1	3.33	0.22	2	52	2	4015	1	0	0	0	1	110	0	0	0	110
1	12231	12231023	2	3	10	0	1	0	1	750	0	3.55	0	1	3.33	0.22	2	52	2	4015	1	0	0	0	1	110	0	0	0	110
1	12231	12231024	2	4	0	0	0	0	0	0	0	3.55	0	1	3.33	0.22	2	52	2	4015	1	0	0	0	1	110	0	0	0	110
1	12231	12231031	3	1	10	1	1	0	0	3000	0	3.55	0	1	3.33	0.22	2	52	2	4015	1	0	0	0	1	110	0	0	0	110
1	12231	12231032	3	2	1	0	0.75	0	1	7500	0	3.55	0	1	3.33	0.22	2	52	2	4015	1	0	0	0	1	110	0	0	0	110
1	12231	12231033	3	3	5	1	1	1	1	7500	0	3.55	0	1	3.33	0.22	2	52	2	4015	1	0	0	0	1	110	0	0	0	110
1	12231	12231034	3	4	0	0	0	0	0	0	1	3.55	0	1	3.33	0.22	2	52	2	4015	1	0	0	0	1	110	0	0	0	110
1	12231	12231041	4	1	10	0	0.75	1	0	4500	0	3.55	0	1	3.33	0.22	2	52	2	4015	1	0	0	0	1	110	0	0	0	110
1	12231	12231042	4	2	5	1	0.75	0	1	1500	1	3.55	0	1	3.33	0.22	2	52	2	4015	1	0	0	0	1	110	0	0	0	110
1	12231	12231043	4	3	1	0	0.85	1	1	3000	0	3.55	0	1	3.33	0.22	2	52	2	4015	1	0	0	0	1	110	0	0	0	110
1	12231	12231044	4	4	0	0	0	0	0	0	0	3.55	0	1	3.33	0.22	2	52	2	4015	1	0	0	0	1	110	0	0	0	110
1	12231	12231051	5	1	5	0	0.75	1	1	750	0	3.55	0	1	3.33	0.22	2	52	2	4015	1	0	0	0	1	110	0	0	0	110
1	12231	12231052	5	2	1	1	1	1	0	750	0	3.55	0	1	3.33	0.22	2	52	2	4015	1	0	0	0	1	110	0	0	0	110
1	12231	12231053	5	3	10	0	0.75	1	0	7500	0	3.55	0	1	3.33	0.22	2	52	2	4015	1	0	0	0	1	110	0	0	0	110
1	12231	12231054	5	4	0	0	0	0	0	0	1	3.55	0	1	3.33	0.22	2	52	2	4015	1	0	0	0	1	110	0	0	0	110
1	12231	12231061	6	1	10	0	0.75	1	0	4500	0	3.55	0	1	3.33	0.22	2	52	2	4015	1	0	0	0	1	110	0	0	0	110
1	12231	12231062	6	2	5	1	0.75	0	1	1500	1	3.55	0	1	3.33	0.22	2	52	2	4015	1	0	0	0	1	110	0	0	0	110
1	12231	12231063	6	3	1	0	0.85	1	1	3000	0	3.55	0	1	3.33	0.22	2	52	2	4015	1	0	0	0	1	110	0	0	0	110
1	12231	12231064	6	4	0	0	0	0	0	0	0	3.55	0	1	3.33	0.22	2	52	2	4015	1	0	0	0	1	110	0	0	0	110
1	12231	12231071	7	1	5	0	1	0	0	4500	0	3.55	0	1	3.33	0.22	2	52	2	4015	1	0	0	0	1	110	0	0	0	110
1	12231	12231072	7	2	1	1	0.75	0	0	3000	1	3.55	0	1	3.33	0.22	2	52	2	4015	1	0	0	0	1	110	0	0	0	110
1	12231	12231073	7	3	10	0	1	0	1	3000	0	3.55	0	1	3.33	0.22	2	52	2	4015	1	0	0	0	1	110	0	0	0	110
1	12231	12231074	7	4	0	0	0	0	0	0	0	3.55	0	1	3.33	0.22	2	52	2	4015	1	0	0	0	1	110	0	0	0	110
1	12231	12231081	8	1	5	0	0.85	0	0	7500	0	3.55	0	1	3.33	0.22	2	52	2	4015	1	0	0	0	1	110	0	0	0	110
1	12231	12231082	8	2	10	1	0.85	1	1	1500	1	3.55	0	1	3.33	0.22	2	52	2	4015	1	0	0	0	1	110	0	0	0	110
1	12231	12231083	8	3	1	0	1	1	0	1500	0	3.55	0	1	3.33	0.22	2	52	2	4015	1	0	0	0	1	110	0	0	0	110
1	12231	12231084	8	4	0	0	0	0	0	0	0	3.55	0	1	3.33	0.22	2	52	2	4015	1	0	0	0	1	110	0	0	0	110
1	12232	12232011	1	1	10	1	0.75	0	1	750	0	0.07	1	0	0	0.07	4	30	7	1000	0	0	250	0	1	40	0	1	0	40
1	12232	12232012	1	2	5	1	0.85	0	0	750	1	0.07	1	0	0	0.07	4	30	7	1000	0	0	250	0	1	40	0	1	0	40
1	12232	12232013	1	3	1	0	0.85	0	0	1500	0	0.07	1	0	0	0.07	4	30	7	1000	0	0	250	0	1	40	0	1	0	40
1	12232	12232014	1	4	0	0	0	0	0	0	0	0.07	1	0	0	0.07	4	30	7	1000	0	0	250	0	1	40	0	1	0	40
1	12232	12232021	2	1	1	1	0.85	0	1	4500	0	0.07	1	0	0	0.07	4	30	7	1000	0	0	250	0	1	40	0	1	0	40
1	12232	12232022	2	2	5	0	0.85	1	1	3000	0	0.07	1	0	0	0.07	4	30	7	1000	0	0	250	0	1	40	0	1	0	40
1	12232	12232023	2	3	10	0	1	0	1	750	0	0.07	1	0	0	0.07	4	30	7	1000	0	0	250	0	1	40	0	1	0	40
1	12232	12232024	2	4	0	0	0	0	0	0	1	0.07	1	0	0	0.07	4	30	7	1000	0	0	250	0	1	40	0	1	0	40
1	12232	12232031	3	1	10	1	1	0	0	3000	0	0.07	1	0	0	0.07	4	30	7	1000	0	0	250	0	1	40	0	1	0	40
1	12232	12232032	3	2	1	0	0.75	0	1	7500	0	0.07	1	0	0	0.07	4	30	7	1000	0	0	250	0	1	40	0	1	0	40
1	12232	12232033	3	3	5	1	1	1	1	7500	0	0.07	1	0	0	0.07	4	30	7	1000	0	0	250	0	1	40	0	1	0	40
1	12232	12232034	3	4	0	0	0	0	0	0	1	0.07	1	0	0	0.07	4	30	7	1000	0	0	250	0	1	40	0	1	0	40
1	12232	12232041	4	1	10	0	0.75	1	0	4500	1	0.07	1	0	0	0.07	4	30	7	1000	0	0	250	0	1	40	0	1	0	40
1	12232	12232042	4	2	5	1	0.75	0	1	1500	0	0.07	1	0	0	0.07	4	30	7	1000	0	0	250	0	1	40	0	1	0	40
1	12232	12232043	4	3	1	0	0.85	1	1	3000	0	0.07	1	0	0	0.07	4	30	7	1000	0	0	250	0	1	40	0	1	0	40
1	12232	12232044	4	4	0	0	0	0	0	0	0	0.07	1	0	0	0.07	4	30	7	1000	0	0	250	0	1	40	0	1	0	40
1	12232	12232051	5	1	5	0	0.75	1	1	750	0	0.07	1	0	0	0.07	4	30	7	1000	0	0	250	0	1	40	0	1	0	40
1	12232	12232052	5	2	1	1	1	1	0	750	0	0.07	1	0	0	0.07	4	30	7	1000	0	0	250	0	1	40	0	1	0	40
1	12232	12232053	5	3	10	0	0.75	1	0	7500	0	0.07	1	0	0	0.07	4	30	7	1000	0	0	250	0	1	40	0	1	0	40
1	12232	12232054	5	4	0	0	0	0	0	0	1	0.07	1	0	0	0.07	4	30	7	1000	0	0	250	0	1	40	0	1	0	40
1	12232	12232061	6	1	10	0	0.75	1	0	4500	0	0.07	1	0	0	0.07	4	30	7	1000	0	0	250	0	1	40	0	1	0	40
1	12232	12232062	6	2	5	1	0.75	0	1	1500	0	0.07	1	0	0	0.07	4	30	7	1000	0	0	250	0	1	40	0	1	0	40
1	12232	12232063	6	3	1	0	0.85	1	1	3000	0	0.07	1	0	0	0.07	4	30	7	1000	0	0	250	0	1	40	0	1	0	40
1	12232	12232064	6	4	0	0	0	0	0	0	1	0.07	1	0	0	0.07	4	30	7	1000	0	0	250	0	1	40	0	1	0	40
1	12232	12232071	7	1	5	0	1	0	0	4500	0	0.07	1	0	0	0.07	4	30	7	1000	0	0	250	0	1	40	0	1	0	40
1	12232	12232072	7	2	1	1	0.75	0	0	3000	0	0.07	1	0	0	0.07	4	30	7	1000	0	0	250	0	1	40	0	1	0	40
1	12232	12232073	7	3	10	0	1	0	1	3000	0	0.07	1	0	0	0.07	4	30	7	1000	0	0	250	0	1	40	0	1	0	40
1	12232	12232074	7	4	0	0	0	0	0	0	1	0.07	1	0	0	0.07	4	30	7	1000	0	0	250	0	1	40	0	1	0	40
1	12232	12232081	8	1	5	0	0.85	0	0	7500	0	0.07	1	0	0	0.07	4	30	7	1000	0	0	250	0	1	40	0	1	0	40
1	12232	12232082	8	2	10	1	0.85	1	1	1500	0	0.07	1	0	0	0.07	4	30	7	1000	0	0	250	0	1	40	0	1	0	40
1	12232	12232083	8	3	1	0	1	1	0	1500	0	0.07	1	0	0	0.07	4	30	7	1000	0	0	250	0	1	40	0	1	0	40
1	12232	12232084	8	4	0	0	0	0	0	0	1	0.07	1	0	0	0.07	4	30	7	1000	0	0	250	0	1	40	0	1	0	40
1	12233	12233011	1	1	10	1	0.75	0	1	750	0	0.09	1	0	0	0.09	6	40	5	1208	0	0	5000	0	0	47	0	1	0	46.6667
1	12233	12233012	1	2	5	1	0.85	0	0	750	1	0.09	1	0	0	0.09	6	40	5	1208	0	0	5000	0	0	47	0	1	0	46.6667
1	12233	12233013	1	3	1	0	0.85	0	0	1500	0	0.09	1	0	0	0.09	6	40	5	1208	0	0	5000	0	0	47	0	1	0	46.6667
1	12233	12233014	1	4	0	0	0	0	0	0	0	0.09	1	0	0	0.09	6	40	5	1208	0	0	5000	0	0	47	0	1	0	46.6667
1	12233	12233021	2	1	1	1	0.85	0	1	4500	1	0.09	1	0	0	0.09	6	40	5	1208	0	0	5000	0	0	47	0	1	0	46.6667
1	12233	12233022	2	2	5	0	0.85	1	1	3000	0	0.09	1	0	0	0.09	6	40	5	1208	0	0	5000	0	0	47	0	1	0	46.6667
1	12233	12233023	2	3	10	0	1	0	1	750	0	0.09	1	0	0	0.09	6	40	5	1208	0	0	5000	0	0	47	0	1	0	46.6667
1	12233	12233024	2	4	0	0	0	0	0	0	0	0.09	1	0	0	0.09	6	40	5	1208	0	0	5000	0	0	47	0	1	0	46.6667
1	12233	12233031	3	1	10	1	1	0	0	3000	0	0.09	1	0	0	0.09	6	40	5	1208	0	0	5000	0	0	47	0	1	0	46.6667
1	12233	12233032	3	2	1	0	0.75	0	1	7500	0	0.09	1	0	0	0.09	6	40	5	1208	0	0	5000	0	0	47	0	1	0	46.6667
1	12233	12233033	3	3	5	1	1	1	1	7500	0	0.09	1	0	0	0.09	6	40	5	1208	0	0	5000	0	0	47	0	1	0	46.6667
1	12233	12233034	3	4	0	0	0	0	0	0	1	0.09	1	0	0	0.09	6	40	5	1208	0	0	5000	0	0	47	0	1	0	46.6667
1	12233	12233041	4	1	10	0	0.75	1	0	4500	0	0.09	1	0	0	0.09	6	40	5	1208	0	0	5000	0	0	47	0	1	0	46.6667
1	12233	12233042	4	2	5	1	0.75	0	1	1500	0	0.09	1	0	0	0.09	6	40	5	1208	0	0	5000	0	0	47	0	1	0	46.6667
1	12233	12233043	4	3	1	0	0.85	1	1	3000	0	0.09	1	0	0	0.09	6	40	5	1208	0	0	5000	0	0	47	0	1	0	46.6667
1	12233	12233044	4	4	0	0	0	0	0	0	1	0.09	1	0	0	0.09	6	40	5	1208	0	0	5000	0	0	47	0	1	0	46.6667
1	12233	12233051	5	1	5	0	0.75	1	1	750	0	0.09	1	0	0	0.09	6	40	5	1208	0	0	5000	0	0	47	0	1	0	46.6667
1	12233	12233052	5	2	1	1	1	1	0	750	0	0.09	1	0	0	0.09	6	40	5	1208	0	0	5000	0	0	47	0	1	0	46.6667
1	12233	12233053	5	3	10	0	0.75	1	0	7500	0	0.09	1	0	0	0.09	6	40	5	1208	0	0	5000	0	0	47	0	1	0	46.6667
1	12233	12233054	5	4	0	0	0	0	0	0	1	0.09	1	0	0	0.09	6	40	5	1208	0	0	5000	0	0	47	0	1	0	46.6667
1	12233	12233061	6	1	10	0	0.75	1	0	4500	0	0.09	1	0	0	0.09	6	40	5	1208	0	0	5000	0	0	47	0	1	0	46.6667
1	12233	12233062	6	2	5	1	0.75	0	1	1500	1	0.09	1	0	0	0.09	6	40	5	1208	0	0	5000	0	0	47	0	1	0	46.6667
1	12233	12233063	6	3	1	0	0.85	1	1	3000	0	0.09	1	0	0	0.09	6	40	5	1208	0	0	5000	0	0	47	0	1	0	46.6667
1	12233	12233064	6	4	0	0	0	0	0	0	0	0.09	1	0	0	0.09	6	40	5	1208	0	0	5000	0	0	47	0	1	0	46.6667
1	12233	12233071	7	1	5	0	1	0	0	4500	0	0.09	1	0	0	0.09	6	40	5	1208	0	0	5000	0	0	47	0	1	0	46.6667
1	12233	12233072	7	2	1	1	0.75	0	0	3000	1	0.09	1	0	0	0.09	6	40	5	1208	0	0	5000	0	0	47	0	1	0	46.6667
1	12233	12233073	7	3	10	0	1	0	1	3000	0	0.09	1	0	0	0.09	6	40	5	1208	0	0	5000	0	0	47	0	1	0	46.6667
1	12233	12233074	7	4	0	0	0	0	0	0	0	0.09	1	0	0	0.09	6	40	5	1208	0	0	5000	0	0	47	0	1	0	46.6667
1	12233	12233081	8	1	5	0	0.85	0	0	7500	0	0.09	1	0	0	0.09	6	40	5	1208	0	0	5000	0	0	47	0	1	0	46.6667
1	12233	12233082	8	2	10	1	0.85	1	1	1500	0	0.09	1	0	0	0.09	6	40	5	1208	0	0	5000	0	0	47	0	1	0	46.6667
1	12233	12233083	8	3	1	0	1	1	0	1500	0	0.09	1	0	0	0.09	6	40	5	1208	0	0	5000	0	0	47	0	1	0	46.6667
1	12233	12233084	8	4	0	0	0	0	0	0	1	0.09	1	0	0	0.09	6	40	5	1208	0	0	5000	0	0	47	0	1	0	46.6667
1	12234	12234011	1	1	10	1	0.75	0	1	750	0	0.05	1	0	0	0.05	6	30	3	1333	0	0	11000	1	0	33	0	1	0	33.3333
1	12234	12234012	1	2	5	1	0.85	0	0	750	0	0.05	1	0	0	0.05	6	30	3	1333	0	0	11000	1	0	33	0	1	0	33.3333
1	12234	12234013	1	3	1	0	0.85	0	0	1500	1	0.05	1	0	0	0.05	6	30	3	1333	0	0	11000	1	0	33	0	1	0	33.3333
1	12234	12234014	1	4	0	0	0	0	0	0	0	0.05	1	0	0	0.05	6	30	3	1333	0	0	11000	1	0	33	0	1	0	33.3333
1	12234	12234021	2	1	1	1	0.85	0	1	4500	1	0.05	1	0	0	0.05	6	30	3	1333	0	0	11000	1	0	33	0	1	0	33.3333
1	12234	12234022	2	2	5	0	0.85	1	1	3000	0	0.05	1	0	0	0.05	6	30	3	1333	0	0	11000	1	0	33	0	1	0	33.3333
1	12234	12234023	2	3	10	0	1	0	1	750	0	0.05	1	0	0	0.05	6	30	3	1333	0	0	11000	1	0	33	0	1	0	33.3333
1	12234	12234024	2	4	0	0	0	0	0	0	0	0.05	1	0	0	0.05	6	30	3	1333	0	0	11000	1	0	33	0	1	0	33.3333
1	12234	12234031	3	1	10	1	1	0	0	3000	1	0.05	1	0	0	0.05	6	30	3	1333	0	0	11000	1	0	33	0	1	0	33.3333
1	12234	12234032	3	2	1	0	0.75	0	1	7500	0	0.05	1	0	0	0.05	6	30	3	1333	0	0	11000	1	0	33	0	1	0	33.3333
1	12234	12234033	3	3	5	1	1	1	1	7500	0	0.05	1	0	0	0.05	6	30	3	1333	0	0	11000	1	0	33	0	1	0	33.3333
1	12234	12234034	3	4	0	0	0	0	0	0	0	0.05	1	0	0	0.05	6	30	3	1333	0	0	11000	1	0	33	0	1	0	33.3333
1	12234	12234041	4	1	10	0	0.75	1	0	4500	0	0.05	1	0	0	0.05	6	30	3	1333	0	0	11000	1	0	33	0	1	0	33.3333
1	12234	12234042	4	2	5	1	0.75	0	1	1500	1	0.05	1	0	0	0.05	6	30	3	1333	0	0	11000	1	0	33	0	1	0	33.3333
1	12234	12234043	4	3	1	0	0.85	1	1	3000	0	0.05	1	0	0	0.05	6	30	3	1333	0	0	11000	1	0	33	0	1	0	33.3333
1	12234	12234044	4	4	0	0	0	0	0	0	0	0.05	1	0	0	0.05	6	30	3	1333	0	0	11000	1	0	33	0	1	0	33.3333
1	12234	12234051	5	1	5	0	0.75	1	1	750	0	0.05	1	0	0	0.05	6	30	3	1333	0	0	11000	1	0	33	0	1	0	33.3333
1	12234	12234052	5	2	1	1	1	1	0	750	0	0.05	1	0	0	0.05	6	30	3	1333	0	0	11000	1	0	33	0	1	0	33.3333
1	12234	12234053	5	3	10	0	0.75	1	0	7500	1	0.05	1	0	0	0.05	6	30	3	1333	0	0	11000	1	0	33	0	1	0	33.3333
1	12234	12234054	5	4	0	0	0	0	0	0	0	0.05	1	0	0	0.05	6	30	3	1333	0	0	11000	1	0	33	0	1	0	33.3333
1	12234	12234061	6	1	10	0	0.75	1	0	4500	0	0.05	1	0	0	0.05	6	30	3	1333	0	0	11000	1	0	33	0	1	0	33.3333
1	12234	12234062	6	2	5	1	0.75	0	1	1500	1	0.05	1	0	0	0.05	6	30	3	1333	0	0	11000	1	0	33	0	1	0	33.3333
1	12234	12234063	6	3	1	0	0.85	1	1	3000	0	0.05	1	0	0	0.05	6	30	3	1333	0	0	11000	1	0	33	0	1	0	33.3333
1	12234	12234064	6	4	0	0	0	0	0	0	0	0.05	1	0	0	0.05	6	30	3	1333	0	0	11000	1	0	33	0	1	0	33.3333
1	12234	12234071	7	1	5	0	1	0	0	4500	0	0.05	1	0	0	0.05	6	30	3	1333	0	0	11000	1	0	33	0	1	0	33.3333
1	12234	12234072	7	2	1	1	0.75	0	0	3000	1	0.05	1	0	0	0.05	6	30	3	1333	0	0	11000	1	0	33	0	1	0	33.3333
1	12234	12234073	7	3	10	0	1	0	1	3000	0	0.05	1	0	0	0.05	6	30	3	1333	0	0	11000	1	0	33	0	1	0	33.3333
1	12234	12234074	7	4	0	0	0	0	0	0	0	0.05	1	0	0	0.05	6	30	3	1333	0	0	11000	1	0	33	0	1	0	33.3333
1	12234	12234081	8	1	5	0	0.85	0	0	7500	1	0.05	1	0	0	0.05	6	30	3	1333	0	0	11000	1	0	33	0	1	0	33.3333
1	12234	12234082	8	2	10	1	0.85	1	1	1500	0	0.05	1	0	0	0.05	6	30	3	1333	0	0	11000	1	0	33	0	1	0	33.3333
1	12234	12234083	8	3	1	0	1	1	0	1500	0	0.05	1	0	0	0.05	6	30	3	1333	0	0	11000	1	0	33	0	1	0	33.3333
1	12234	12234084	8	4	0	0	0	0	0	0	0	0.05	1	0	0	0.05	6	30	3	1333	0	0	11000	1	0	33	0	1	0	33.3333
1	12235	12235011	1	1	10	1	0.75	0	1	750	0	0.15	0	0	0	0.15	2	58	6	1650	0	0	6000	0	0	75	0	0	0	75
1	12235	12235012	1	2	5	1	0.85	0	0	750	0	0.15	0	0	0	0.15	2	58	6	1650	0	0	6000	0	0	75	0	0	0	75
1	12235	12235013	1	3	1	0	0.85	0	0	1500	1	0.15	0	0	0	0.15	2	58	6	1650	0	0	6000	0	0	75	0	0	0	75
1	12235	12235014	1	4	0	0	0	0	0	0	0	0.15	0	0	0	0.15	2	58	6	1650	0	0	6000	0	0	75	0	0	0	75
1	12235	12235021	2	1	1	1	0.85	0	1	4500	1	0.15	0	0	0	0.15	2	58	6	1650	0	0	6000	0	0	75	0	0	0	75
1	12235	12235022	2	2	5	0	0.85	1	1	3000	0	0.15	0	0	0	0.15	2	58	6	1650	0	0	6000	0	0	75	0	0	0	75
1	12235	12235023	2	3	10	0	1	0	1	750	0	0.15	0	0	0	0.15	2	58	6	1650	0	0	6000	0	0	75	0	0	0	75
1	12235	12235024	2	4	0	0	0	0	0	0	0	0.15	0	0	0	0.15	2	58	6	1650	0	0	6000	0	0	75	0	0	0	75
1	12235	12235031	3	1	10	1	1	0	0	3000	0	0.15	0	0	0	0.15	2	58	6	1650	0	0	6000	0	0	75	0	0	0	75
1	12235	12235032	3	2	1	0	0.75	0	1	7500	1	0.15	0	0	0	0.15	2	58	6	1650	0	0	6000	0	0	75	0	0	0	75
1	12235	12235033	3	3	5	1	1	1	1	7500	0	0.15	0	0	0	0.15	2	58	6	1650	0	0	6000	0	0	75	0	0	0	75
1	12235	12235034	3	4	0	0	0	0	0	0	0	0.15	0	0	0	0.15	2	58	6	1650	0	0	6000	0	0	75	0	0	0	75
1	12235	12235041	4	1	10	0	0.75	1	0	4500	0	0.15	0	0	0	0.15	2	58	6	1650	0	0	6000	0	0	75	0	0	0	75
1	12235	12235042	4	2	5	1	0.75	0	1	1500	0	0.15	0	0	0	0.15	2	58	6	1650	0	0	6000	0	0	75	0	0	0	75
1	12235	12235043	4	3	1	0	0.85	1	1	3000	0	0.15	0	0	0	0.15	2	58	6	1650	0	0	6000	0	0	75	0	0	0	75
1	12235	12235044	4	4	0	0	0	0	0	0	1	0.15	0	0	0	0.15	2	58	6	1650	0	0	6000	0	0	75	0	0	0	75
1	12235	12235051	5	1	5	0	0.75	1	1	750	0	0.15	0	0	0	0.15	2	58	6	1650	0	0	6000	0	0	75	0	0	0	75
1	12235	12235052	5	2	1	1	1	1	0	750	0	0.15	0	0	0	0.15	2	58	6	1650	0	0	6000	0	0	75	0	0	0	75
1	12235	12235053	5	3	10	0	0.75	1	0	7500	0	0.15	0	0	0	0.15	2	58	6	1650	0	0	6000	0	0	75	0	0	0	75
1	12235	12235054	5	4	0	0	0	0	0	0	1	0.15	0	0	0	0.15	2	58	6	1650	0	0	6000	0	0	75	0	0	0	75
1	12235	12235061	6	1	10	0	0.75	1	0	4500	1	0.15	0	0	0	0.15	2	58	6	1650	0	0	6000	0	0	75	0	0	0	75
1	12235	12235062	6	2	5	1	0.75	0	1	1500	0	0.15	0	0	0	0.15	2	58	6	1650	0	0	6000	0	0	75	0	0	0	75
1	12235	12235063	6	3	1	0	0.85	1	1	3000	0	0.15	0	0	0	0.15	2	58	6	1650	0	0	6000	0	0	75	0	0	0	75
1	12235	12235064	6	4	0	0	0	0	0	0	0	0.15	0	0	0	0.15	2	58	6	1650	0	0	6000	0	0	75	0	0	0	75
1	12235	12235071	7	1	5	0	1	0	0	4500	0	0.15	0	0	0	0.15	2	58	6	1650	0	0	6000	0	0	75	0	0	0	75
1	12235	12235072	7	2	1	1	0.75	0	0	3000	1	0.15	0	0	0	0.15	2	58	6	1650	0	0	6000	0	0	75	0	0	0	75
1	12235	12235073	7	3	10	0	1	0	1	3000	0	0.15	0	0	0	0.15	2	58	6	1650	0	0	6000	0	0	75	0	0	0	75
1	12235	12235074	7	4	0	0	0	0	0	0	0	0.15	0	0	0	0.15	2	58	6	1650	0	0	6000	0	0	75	0	0	0	75
1	12235	12235081	8	1	5	0	0.85	0	0	7500	1	0.15	0	0	0	0.15	2	58	6	1650	0	0	6000	0	0	75	0	0	0	75
1	12235	12235082	8	2	10	1	0.85	1	1	1500	0	0.15	0	0	0	0.15	2	58	6	1650	0	0	6000	0	0	75	0	0	0	75
1	12235	12235083	8	3	1	0	1	1	0	1500	0	0.15	0	0	0	0.15	2	58	6	1650	0	0	6000	0	0	75	0	0	0	75
1	12235	12235084	8	4	0	0	0	0	0	0	0	0.15	0	0	0	0.15	2	58	6	1650	0	0	6000	0	0	75	0	0	0	75
1	13101	13101011	1	1	10	1	0.75	0	1	750	0	0.31	0	1	0	0.31	4	49	7	6500	1	0	0	0	1	180	1	0	0	180
1	13101	13101012	1	2	5	1	0.85	0	0	750	0	0.31	0	1	0	0.31	4	49	7	6500	1	0	0	0	1	180	1	0	0	180
1	13101	13101013	1	3	1	0	0.85	0	0	1500	1	0.31	0	1	0	0.31	4	49	7	6500	1	0	0	0	1	180	1	0	0	180
1	13101	13101014	1	4	0	0	0	0	0	0	0	0.31	0	1	0	0.31	4	49	7	6500	1	0	0	0	1	180	1	0	0	180
1	13101	13101021	2	1	1	1	0.85	0	1	4500	1	0.31	0	1	0	0.31	4	49	7	6500	1	0	0	0	1	180	1	0	0	180
1	13101	13101022	2	2	5	0	0.85	1	1	3000	0	0.31	0	1	0	0.31	4	49	7	6500	1	0	0	0	1	180	1	0	0	180
1	13101	13101023	2	3	10	0	1	0	1	750	0	0.31	0	1	0	0.31	4	49	7	6500	1	0	0	0	1	180	1	0	0	180
1	13101	13101024	2	4	0	0	0	0	0	0	0	0.31	0	1	0	0.31	4	49	7	6500	1	0	0	0	1	180	1	0	0	180
1	13101	13101031	3	1	10	1	1	0	0	3000	0	0.31	0	1	0	0.31	4	49	7	6500	1	0	0	0	1	180	1	0	0	180
1	13101	13101032	3	2	1	0	0.75	0	1	7500	0	0.31	0	1	0	0.31	4	49	7	6500	1	0	0	0	1	180	1	0	0	180
1	13101	13101033	3	3	5	1	1	1	1	7500	0	0.31	0	1	0	0.31	4	49	7	6500	1	0	0	0	1	180	1	0	0	180
1	13101	13101034	3	4	0	0	0	0	0	0	1	0.31	0	1	0	0.31	4	49	7	6500	1	0	0	0	1	180	1	0	0	180
1	13101	13101041	4	1	10	0	0.75	1	0	4500	0	0.31	0	1	0	0.31	4	49	7	6500	1	0	0	0	1	180	1	0	0	180
1	13101	13101042	4	2	5	1	0.75	0	1	1500	1	0.31	0	1	0	0.31	4	49	7	6500	1	0	0	0	1	180	1	0	0	180
1	13101	13101043	4	3	1	0	0.85	1	1	3000	0	0.31	0	1	0	0.31	4	49	7	6500	1	0	0	0	1	180	1	0	0	180
1	13101	13101044	4	4	0	0	0	0	0	0	0	0.31	0	1	0	0.31	4	49	7	6500	1	0	0	0	1	180	1	0	0	180
1	13101	13101051	5	1	5	0	0.75	1	1	750	0	0.31	0	1	0	0.31	4	49	7	6500	1	0	0	0	1	180	1	0	0	180
1	13101	13101052	5	2	1	1	1	1	0	750	0	0.31	0	1	0	0.31	4	49	7	6500	1	0	0	0	1	180	1	0	0	180
1	13101	13101053	5	3	10	0	0.75	1	0	7500	1	0.31	0	1	0	0.31	4	49	7	6500	1	0	0	0	1	180	1	0	0	180
1	13101	13101054	5	4	0	0	0	0	0	0	0	0.31	0	1	0	0.31	4	49	7	6500	1	0	0	0	1	180	1	0	0	180
1	13101	13101061	6	1	10	0	0.75	1	0	4500	0	0.31	0	1	0	0.31	4	49	7	6500	1	0	0	0	1	180	1	0	0	180
1	13101	13101062	6	2	5	1	0.75	0	1	1500	1	0.31	0	1	0	0.31	4	49	7	6500	1	0	0	0	1	180	1	0	0	180
1	13101	13101063	6	3	1	0	0.85	1	1	3000	0	0.31	0	1	0	0.31	4	49	7	6500	1	0	0	0	1	180	1	0	0	180
1	13101	13101064	6	4	0	0	0	0	0	0	0	0.31	0	1	0	0.31	4	49	7	6500	1	0	0	0	1	180	1	0	0	180
1	13101	13101071	7	1	5	0	1	0	0	4500	0	0.31	0	1	0	0.31	4	49	7	6500	1	0	0	0	1	180	1	0	0	180
1	13101	13101072	7	2	1	1	0.75	0	0	3000	1	0.31	0	1	0	0.31	4	49	7	6500	1	0	0	0	1	180	1	0	0	180
1	13101	13101073	7	3	10	0	1	0	1	3000	0	0.31	0	1	0	0.31	4	49	7	6500	1	0	0	0	1	180	1	0	0	180
1	13101	13101074	7	4	0	0	0	0	0	0	0	0.31	0	1	0	0.31	4	49	7	6500	1	0	0	0	1	180	1	0	0	180
1	13101	13101081	8	1	5	0	0.85	0	0	7500	1	0.31	0	1	0	0.31	4	49	7	6500	1	0	0	0	1	180	1	0	0	180
1	13101	13101082	8	2	10	1	0.85	1	1	1500	0	0.31	0	1	0	0.31	4	49	7	6500	1	0	0	0	1	180	1	0	0	180
1	13101	13101083	8	3	1	0	1	1	0	1500	0	0.31	0	1	0	0.31	4	49	7	6500	1	0	0	0	1	180	1	0	0	180
1	13101	13101084	8	4	0	0	0	0	0	0	0	0.31	0	1	0	0.31	4	49	7	6500	1	0	0	0	1	180	1	0	0	180
1	13102	13102011	1	1	10	1	0.75	0	1	750	0	0.24	0	1	0	0.24	4	26	4	5050	1	0	0	0	1	175	1	0	0	175
1	13102	13102012	1	2	5	1	0.85	0	0	750	0	0.24	0	1	0	0.24	4	26	4	5050	1	0	0	0	1	175	1	0	0	175
1	13102	13102013	1	3	1	0	0.85	0	0	1500	1	0.24	0	1	0	0.24	4	26	4	5050	1	0	0	0	1	175	1	0	0	175
1	13102	13102014	1	4	0	0	0	0	0	0	0	0.24	0	1	0	0.24	4	26	4	5050	1	0	0	0	1	175	1	0	0	175
1	13102	13102021	2	1	1	1	0.85	0	1	4500	1	0.24	0	1	0	0.24	4	26	4	5050	1	0	0	0	1	175	1	0	0	175
1	13102	13102022	2	2	5	0	0.85	1	1	3000	0	0.24	0	1	0	0.24	4	26	4	5050	1	0	0	0	1	175	1	0	0	175
1	13102	13102023	2	3	10	0	1	0	1	750	0	0.24	0	1	0	0.24	4	26	4	5050	1	0	0	0	1	175	1	0	0	175
1	13102	13102024	2	4	0	0	0	0	0	0	0	0.24	0	1	0	0.24	4	26	4	5050	1	0	0	0	1	175	1	0	0	175
1	13102	13102031	3	1	10	1	1	0	0	3000	0	0.24	0	1	0	0.24	4	26	4	5050	1	0	0	0	1	175	1	0	0	175
1	13102	13102032	3	2	1	0	0.75	0	1	7500	1	0.24	0	1	0	0.24	4	26	4	5050	1	0	0	0	1	175	1	0	0	175
1	13102	13102033	3	3	5	1	1	1	1	7500	0	0.24	0	1	0	0.24	4	26	4	5050	1	0	0	0	1	175	1	0	0	175
1	13102	13102034	3	4	0	0	0	0	0	0	0	0.24	0	1	0	0.24	4	26	4	5050	1	0	0	0	1	175	1	0	0	175
1	13102	13102041	4	1	10	0	0.75	1	0	4500	0	0.24	0	1	0	0.24	4	26	4	5050	1	0	0	0	1	175	1	0	0	175
1	13102	13102042	4	2	5	1	0.75	0	1	1500	1	0.24	0	1	0	0.24	4	26	4	5050	1	0	0	0	1	175	1	0	0	175
1	13102	13102043	4	3	1	0	0.85	1	1	3000	0	0.24	0	1	0	0.24	4	26	4	5050	1	0	0	0	1	175	1	0	0	175
1	13102	13102044	4	4	0	0	0	0	0	0	0	0.24	0	1	0	0.24	4	26	4	5050	1	0	0	0	1	175	1	0	0	175
1	13102	13102051	5	1	5	0	0.75	1	1	750	0	0.24	0	1	0	0.24	4	26	4	5050	1	0	0	0	1	175	1	0	0	175
1	13102	13102052	5	2	1	1	1	1	0	750	1	0.24	0	1	0	0.24	4	26	4	5050	1	0	0	0	1	175	1	0	0	175
1	13102	13102053	5	3	10	0	0.75	1	0	7500	0	0.24	0	1	0	0.24	4	26	4	5050	1	0	0	0	1	175	1	0	0	175
1	13102	13102054	5	4	0	0	0	0	0	0	0	0.24	0	1	0	0.24	4	26	4	5050	1	0	0	0	1	175	1	0	0	175
1	13102	13102061	6	1	10	0	0.75	1	0	4500	0	0.24	0	1	0	0.24	4	26	4	5050	1	0	0	0	1	175	1	0	0	175
1	13102	13102062	6	2	5	1	0.75	0	1	1500	1	0.24	0	1	0	0.24	4	26	4	5050	1	0	0	0	1	175	1	0	0	175
1	13102	13102063	6	3	1	0	0.85	1	1	3000	0	0.24	0	1	0	0.24	4	26	4	5050	1	0	0	0	1	175	1	0	0	175
1	13102	13102064	6	4	0	0	0	0	0	0	0	0.24	0	1	0	0.24	4	26	4	5050	1	0	0	0	1	175	1	0	0	175
1	13102	13102071	7	1	5	0	1	0	0	4500	0	0.24	0	1	0	0.24	4	26	4	5050	1	0	0	0	1	175	1	0	0	175
1	13102	13102072	7	2	1	1	0.75	0	0	3000	1	0.24	0	1	0	0.24	4	26	4	5050	1	0	0	0	1	175	1	0	0	175
1	13102	13102073	7	3	10	0	1	0	1	3000	0	0.24	0	1	0	0.24	4	26	4	5050	1	0	0	0	1	175	1	0	0	175
1	13102	13102074	7	4	0	0	0	0	0	0	0	0.24	0	1	0	0.24	4	26	4	5050	1	0	0	0	1	175	1	0	0	175
1	13102	13102081	8	1	5	0	0.85	0	0	7500	1	0.24	0	1	0	0.24	4	26	4	5050	1	0	0	0	1	175	1	0	0	175
1	13102	13102082	8	2	10	1	0.85	1	1	1500	0	0.24	0	1	0	0.24	4	26	4	5050	1	0	0	0	1	175	1	0	0	175
1	13102	13102083	8	3	1	0	1	1	0	1500	0	0.24	0	1	0	0.24	4	26	4	5050	1	0	0	0	1	175	1	0	0	175
1	13102	13102084	8	4	0	0	0	0	0	0	0	0.24	0	1	0	0.24	4	26	4	5050	1	0	0	0	1	175	1	0	0	175
1	13103	13103011	1	1	10	1	0.75	0	1	750	0	0.04	1	0	0	0.04	1	65	3	1000	0	0	0	0	1	0	0	1	0	0
1	13103	13103012	1	2	5	1	0.85	0	0	750	0	0.04	1	0	0	0.04	1	65	3	1000	0	0	0	0	1	0	0	1	0	0
1	13103	13103013	1	3	1	0	0.85	0	0	1500	0	0.04	1	0	0	0.04	1	65	3	1000	0	0	0	0	1	0	0	1	0	0
1	13103	13103014	1	4	0	0	0	0	0	0	1	0.04	1	0	0	0.04	1	65	3	1000	0	0	0	0	1	0	0	1	0	0
1	13103	13103021	2	1	1	1	0.85	0	1	4500	0	0.04	1	0	0	0.04	1	65	3	1000	0	0	0	0	1	0	0	1	0	0
1	13103	13103022	2	2	5	0	0.85	1	1	3000	0	0.04	1	0	0	0.04	1	65	3	1000	0	0	0	0	1	0	0	1	0	0
1	13103	13103023	2	3	10	0	1	0	1	750	0	0.04	1	0	0	0.04	1	65	3	1000	0	0	0	0	1	0	0	1	0	0
1	13103	13103024	2	4	0	0	0	0	0	0	1	0.04	1	0	0	0.04	1	65	3	1000	0	0	0	0	1	0	0	1	0	0
1	13103	13103031	3	1	10	1	1	0	0	3000	0	0.04	1	0	0	0.04	1	65	3	1000	0	0	0	0	1	0	0	1	0	0
1	13103	13103032	3	2	1	0	0.75	0	1	7500	0	0.04	1	0	0	0.04	1	65	3	1000	0	0	0	0	1	0	0	1	0	0
1	13103	13103033	3	3	5	1	1	1	1	7500	0	0.04	1	0	0	0.04	1	65	3	1000	0	0	0	0	1	0	0	1	0	0
1	13103	13103034	3	4	0	0	0	0	0	0	1	0.04	1	0	0	0.04	1	65	3	1000	0	0	0	0	1	0	0	1	0	0
1	13103	13103041	4	1	10	0	0.75	1	0	4500	0	0.04	1	0	0	0.04	1	65	3	1000	0	0	0	0	1	0	0	1	0	0
1	13103	13103042	4	2	5	1	0.75	0	1	1500	0	0.04	1	0	0	0.04	1	65	3	1000	0	0	0	0	1	0	0	1	0	0
1	13103	13103043	4	3	1	0	0.85	1	1	3000	0	0.04	1	0	0	0.04	1	65	3	1000	0	0	0	0	1	0	0	1	0	0
1	13103	13103044	4	4	0	0	0	0	0	0	1	0.04	1	0	0	0.04	1	65	3	1000	0	0	0	0	1	0	0	1	0	0
1	13103	13103051	5	1	5	0	0.75	1	1	750	0	0.04	1	0	0	0.04	1	65	3	1000	0	0	0	0	1	0	0	1	0	0
1	13103	13103052	5	2	1	1	1	1	0	750	0	0.04	1	0	0	0.04	1	65	3	1000	0	0	0	0	1	0	0	1	0	0
1	13103	13103053	5	3	10	0	0.75	1	0	7500	0	0.04	1	0	0	0.04	1	65	3	1000	0	0	0	0	1	0	0	1	0	0
1	13103	13103054	5	4	0	0	0	0	0	0	1	0.04	1	0	0	0.04	1	65	3	1000	0	0	0	0	1	0	0	1	0	0
1	13103	13103061	6	1	10	0	0.75	1	0	4500	0	0.04	1	0	0	0.04	1	65	3	1000	0	0	0	0	1	0	0	1	0	0
1	13103	13103062	6	2	5	1	0.75	0	1	1500	0	0.04	1	0	0	0.04	1	65	3	1000	0	0	0	0	1	0	0	1	0	0
1	13103	13103063	6	3	1	0	0.85	1	1	3000	0	0.04	1	0	0	0.04	1	65	3	1000	0	0	0	0	1	0	0	1	0	0
1	13103	13103064	6	4	0	0	0	0	0	0	1	0.04	1	0	0	0.04	1	65	3	1000	0	0	0	0	1	0	0	1	0	0
1	13103	13103071	7	1	5	0	1	0	0	4500	0	0.04	1	0	0	0.04	1	65	3	1000	0	0	0	0	1	0	0	1	0	0
1	13103	13103072	7	2	1	1	0.75	0	0	3000	0	0.04	1	0	0	0.04	1	65	3	1000	0	0	0	0	1	0	0	1	0	0
1	13103	13103073	7	3	10	0	1	0	1	3000	0	0.04	1	0	0	0.04	1	65	3	1000	0	0	0	0	1	0	0	1	0	0
1	13103	13103074	7	4	0	0	0	0	0	0	1	0.04	1	0	0	0.04	1	65	3	1000	0	0	0	0	1	0	0	1	0	0
1	13103	13103081	8	1	5	0	0.85	0	0	7500	0	0.04	1	0	0	0.04	1	65	3	1000	0	0	0	0	1	0	0	1	0	0
1	13103	13103082	8	2	10	1	0.85	1	1	1500	0	0.04	1	0	0	0.04	1	65	3	1000	0	0	0	0	1	0	0	1	0	0
1	13103	13103083	8	3	1	0	1	1	0	1500	0	0.04	1	0	0	0.04	1	65	3	1000	0	0	0	0	1	0	0	1	0	0
1	13103	13103084	8	4	0	0	0	0	0	0	1	0.04	1	0	0	0.04	1	65	3	1000	0	0	0	0	1	0	0	1	0	0
1	13104	13104011	1	1	10	1	0.75	0	1	750	1	0.1	1	0	0	0.1	6	37	7	2480	1	0	16667	1	0	100	0	0	0	100
1	13104	13104012	1	2	5	1	0.85	0	0	750	0	0.1	1	0	0	0.1	6	37	7	2480	1	0	16667	1	0	100	0	0	0	100
1	13104	13104013	1	3	1	0	0.85	0	0	1500	0	0.1	1	0	0	0.1	6	37	7	2480	1	0	16667	1	0	100	0	0	0	100
1	13104	13104014	1	4	0	0	0	0	0	0	0	0.1	1	0	0	0.1	6	37	7	2480	1	0	16667	1	0	100	0	0	0	100
1	13104	13104021	2	1	1	1	0.85	0	1	4500	1	0.1	1	0	0	0.1	6	37	7	2480	1	0	16667	1	0	100	0	0	0	100
1	13104	13104022	2	2	5	0	0.85	1	1	3000	0	0.1	1	0	0	0.1	6	37	7	2480	1	0	16667	1	0	100	0	0	0	100
1	13104	13104023	2	3	10	0	1	0	1	750	0	0.1	1	0	0	0.1	6	37	7	2480	1	0	16667	1	0	100	0	0	0	100
1	13104	13104024	2	4	0	0	0	0	0	0	0	0.1	1	0	0	0.1	6	37	7	2480	1	0	16667	1	0	100	0	0	0	100
1	13104	13104031	3	1	10	1	1	0	0	3000	1	0.1	1	0	0	0.1	6	37	7	2480	1	0	16667	1	0	100	0	0	0	100
1	13104	13104032	3	2	1	0	0.75	0	1	7500	0	0.1	1	0	0	0.1	6	37	7	2480	1	0	16667	1	0	100	0	0	0	100
1	13104	13104033	3	3	5	1	1	1	1	7500	0	0.1	1	0	0	0.1	6	37	7	2480	1	0	16667	1	0	100	0	0	0	100
1	13104	13104034	3	4	0	0	0	0	0	0	0	0.1	1	0	0	0.1	6	37	7	2480	1	0	16667	1	0	100	0	0	0	100
1	13104	13104041	4	1	10	0	0.75	1	0	4500	0	0.1	1	0	0	0.1	6	37	7	2480	1	0	16667	1	0	100	0	0	0	100
1	13104	13104042	4	2	5	1	0.75	0	1	1500	1	0.1	1	0	0	0.1	6	37	7	2480	1	0	16667	1	0	100	0	0	0	100
1	13104	13104043	4	3	1	0	0.85	1	1	3000	0	0.1	1	0	0	0.1	6	37	7	2480	1	0	16667	1	0	100	0	0	0	100
1	13104	13104044	4	4	0	0	0	0	0	0	0	0.1	1	0	0	0.1	6	37	7	2480	1	0	16667	1	0	100	0	0	0	100
1	13104	13104051	5	1	5	0	0.75	1	1	750	1	0.1	1	0	0	0.1	6	37	7	2480	1	0	16667	1	0	100	0	0	0	100
1	13104	13104052	5	2	1	1	1	1	0	750	0	0.1	1	0	0	0.1	6	37	7	2480	1	0	16667	1	0	100	0	0	0	100
1	13104	13104053	5	3	10	0	0.75	1	0	7500	0	0.1	1	0	0	0.1	6	37	7	2480	1	0	16667	1	0	100	0	0	0	100
1	13104	13104054	5	4	0	0	0	0	0	0	0	0.1	1	0	0	0.1	6	37	7	2480	1	0	16667	1	0	100	0	0	0	100
1	13104	13104061	6	1	10	0	0.75	1	0	4500	0	0.1	1	0	0	0.1	6	37	7	2480	1	0	16667	1	0	100	0	0	0	100
1	13104	13104062	6	2	5	1	0.75	0	1	1500	1	0.1	1	0	0	0.1	6	37	7	2480	1	0	16667	1	0	100	0	0	0	100
1	13104	13104063	6	3	1	0	0.85	1	1	3000	0	0.1	1	0	0	0.1	6	37	7	2480	1	0	16667	1	0	100	0	0	0	100
1	13104	13104064	6	4	0	0	0	0	0	0	0	0.1	1	0	0	0.1	6	37	7	2480	1	0	16667	1	0	100	0	0	0	100
1	13104	13104071	7	1	5	0	1	0	0	4500	0	0.1	1	0	0	0.1	6	37	7	2480	1	0	16667	1	0	100	0	0	0	100
1	13104	13104072	7	2	1	1	0.75	0	0	3000	1	0.1	1	0	0	0.1	6	37	7	2480	1	0	16667	1	0	100	0	0	0	100
1	13104	13104073	7	3	10	0	1	0	1	3000	0	0.1	1	0	0	0.1	6	37	7	2480	1	0	16667	1	0	100	0	0	0	100
1	13104	13104074	7	4	0	0	0	0	0	0	0	0.1	1	0	0	0.1	6	37	7	2480	1	0	16667	1	0	100	0	0	0	100
1	13104	13104081	8	1	5	0	0.85	0	0	7500	0	0.1	1	0	0	0.1	6	37	7	2480	1	0	16667	1	0	100	0	0	0	100
1	13104	13104082	8	2	10	1	0.85	1	1	1500	1	0.1	1	0	0	0.1	6	37	7	2480	1	0	16667	1	0	100	0	0	0	100
1	13104	13104083	8	3	1	0	1	1	0	1500	0	0.1	1	0	0	0.1	6	37	7	2480	1	0	16667	1	0	100	0	0	0	100
1	13104	13104084	8	4	0	0	0	0	0	0	0	0.1	1	0	0	0.1	6	37	7	2480	1	0	16667	1	0	100	0	0	0	100
1	13105	13105011	1	1	10	1	0.75	0	1	750	1	0	1	0	0	0	4	32	9	250	0	1	8950	1	0	100	0	0	0	100
1	13105	13105012	1	2	5	1	0.85	0	0	750	0	0	1	0	0	0	4	32	9	250	0	1	8950	1	0	100	0	0	0	100
1	13105	13105013	1	3	1	0	0.85	0	0	1500	0	0	1	0	0	0	4	32	9	250	0	1	8950	1	0	100	0	0	0	100
1	13105	13105014	1	4	0	0	0	0	0	0	0	0	1	0	0	0	4	32	9	250	0	1	8950	1	0	100	0	0	0	100
1	13105	13105021	2	1	1	1	0.85	0	1	4500	1	0	1	0	0	0	4	32	9	250	0	1	8950	1	0	100	0	0	0	100
1	13105	13105022	2	2	5	0	0.85	1	1	3000	0	0	1	0	0	0	4	32	9	250	0	1	8950	1	0	100	0	0	0	100
1	13105	13105023	2	3	10	0	1	0	1	750	0	0	1	0	0	0	4	32	9	250	0	1	8950	1	0	100	0	0	0	100
1	13105	13105024	2	4	0	0	0	0	0	0	0	0	1	0	0	0	4	32	9	250	0	1	8950	1	0	100	0	0	0	100
1	13105	13105031	3	1	5	1	0.75	1	0	3000	1	0	1	0	0	0	4	32	9	250	0	1	8950	1	0	100	0	0	0	100
1	13105	13105032	3	2	10	1	0.85	1	0	7500	0	0	1	0	0	0	4	32	9	250	0	1	8950	1	0	100	0	0	0	100
1	13105	13105033	3	3	1	1	1	1	1	4500	0	0	1	0	0	0	4	32	9	250	0	1	8950	1	0	100	0	0	0	100
1	13105	13105034	3	4	0	0	0	0	0	0	0	0	1	0	0	0	4	32	9	250	0	1	8950	1	0	100	0	0	0	100
1	13105	13105041	4	1	10	1	1	0	0	3000	0	0	1	0	0	0	4	32	9	250	0	1	8950	1	0	100	0	0	0	100
1	13105	13105042	4	2	1	0	0.75	0	1	7500	1	0	1	0	0	0	4	32	9	250	0	1	8950	1	0	100	0	0	0	100
1	13105	13105043	4	3	5	1	1	1	1	7500	0	0	1	0	0	0	4	32	9	250	0	1	8950	1	0	100	0	0	0	100
1	13105	13105044	4	4	0	0	0	0	0	0	0	0	1	0	0	0	4	32	9	250	0	1	8950	1	0	100	0	0	0	100
1	13105	13105051	5	1	5	0	0.75	1	1	750	0	0	1	0	0	0	4	32	9	250	0	1	8950	1	0	100	0	0	0	100
1	13105	13105052	5	2	1	1	1	1	0	750	0	0	1	0	0	0	4	32	9	250	0	1	8950	1	0	100	0	0	0	100
1	13105	13105053	5	3	10	0	0.75	1	0	7500	1	0	1	0	0	0	4	32	9	250	0	1	8950	1	0	100	0	0	0	100
1	13105	13105054	5	4	0	0	0	0	0	0	0	0	1	0	0	0	4	32	9	250	0	1	8950	1	0	100	0	0	0	100
1	13105	13105061	6	1	10	0	0.75	1	0	4500	0	0	1	0	0	0	4	32	9	250	0	1	8950	1	0	100	0	0	0	100
1	13105	13105062	6	2	5	1	0.75	0	1	1500	1	0	1	0	0	0	4	32	9	250	0	1	8950	1	0	100	0	0	0	100
1	13105	13105063	6	3	1	0	0.85	1	1	3000	0	0	1	0	0	0	4	32	9	250	0	1	8950	1	0	100	0	0	0	100
1	13105	13105064	6	4	0	0	0	0	0	0	0	0	1	0	0	0	4	32	9	250	0	1	8950	1	0	100	0	0	0	100
1	13105	13105071	7	1	5	0	1	0	0	4500	0	0	1	0	0	0	4	32	9	250	0	1	8950	1	0	100	0	0	0	100
1	13105	13105072	7	2	1	1	0.75	0	0	3000	1	0	1	0	0	0	4	32	9	250	0	1	8950	1	0	100	0	0	0	100
1	13105	13105073	7	3	10	0	1	0	1	3000	0	0	1	0	0	0	4	32	9	250	0	1	8950	1	0	100	0	0	0	100
1	13105	13105074	7	4	0	0	0	0	0	0	0	0	1	0	0	0	4	32	9	250	0	1	8950	1	0	100	0	0	0	100
1	13105	13105081	8	1	5	0	0.85	0	0	7500	1	0	1	0	0	0	4	32	9	250	0	1	8950	1	0	100	0	0	0	100
1	13105	13105082	8	2	10	1	0.85	1	1	1500	0	0	1	0	0	0	4	32	9	250	0	1	8950	1	0	100	0	0	0	100
1	13105	13105083	8	3	1	0	1	1	0	1500	0	0	1	0	0	0	4	32	9	250	0	1	8950	1	0	100	0	0	0	100
1	13105	13105084	8	4	0	0	0	0	0	0	0	0	1	0	0	0	4	32	9	250	0	1	8950	1	0	100	0	0	0	100
1	13106	13106011	1	1	10	1	0.75	0	1	750	0	0.08	1	0	0	0.08	4	30	5	1500	0	0	1900	0	1	75	0	0	0	75
1	13106	13106012	1	2	5	1	0.85	0	0	750	1	0.08	1	0	0	0.08	4	30	5	1500	0	0	1900	0	1	75	0	0	0	75
1	13106	13106013	1	3	1	0	0.85	0	0	1500	0	0.08	1	0	0	0.08	4	30	5	1500	0	0	1900	0	1	75	0	0	0	75
1	13106	13106014	1	4	0	0	0	0	0	0	0	0.08	1	0	0	0.08	4	30	5	1500	0	0	1900	0	1	75	0	0	0	75
1	13106	13106021	2	1	1	1	0.85	0	1	4500	1	0.08	1	0	0	0.08	4	30	5	1500	0	0	1900	0	1	75	0	0	0	75
1	13106	13106022	2	2	5	0	0.85	1	1	3000	0	0.08	1	0	0	0.08	4	30	5	1500	0	0	1900	0	1	75	0	0	0	75
1	13106	13106023	2	3	10	0	1	0	1	750	0	0.08	1	0	0	0.08	4	30	5	1500	0	0	1900	0	1	75	0	0	0	75
1	13106	13106024	2	4	0	0	0	0	0	0	0	0.08	1	0	0	0.08	4	30	5	1500	0	0	1900	0	1	75	0	0	0	75
1	13106	13106031	3	1	5	1	0.75	1	0	3000	0	0.08	1	0	0	0.08	4	30	5	1500	0	0	1900	0	1	75	0	0	0	75
1	13106	13106032	3	2	10	1	0.85	1	0	7500	0	0.08	1	0	0	0.08	4	30	5	1500	0	0	1900	0	1	75	0	0	0	75
1	13106	13106033	3	3	1	1	1	1	1	4500	0	0.08	1	0	0	0.08	4	30	5	1500	0	0	1900	0	1	75	0	0	0	75
1	13106	13106034	3	4	0	0	0	0	0	0	1	0.08	1	0	0	0.08	4	30	5	1500	0	0	1900	0	1	75	0	0	0	75
1	13106	13106041	4	1	10	1	1	0	0	3000	1	0.08	1	0	0	0.08	4	30	5	1500	0	0	1900	0	1	75	0	0	0	75
1	13106	13106042	4	2	1	0	0.75	0	1	7500	0	0.08	1	0	0	0.08	4	30	5	1500	0	0	1900	0	1	75	0	0	0	75
1	13106	13106043	4	3	5	1	1	1	1	7500	0	0.08	1	0	0	0.08	4	30	5	1500	0	0	1900	0	1	75	0	0	0	75
1	13106	13106044	4	4	0	0	0	0	0	0	0	0.08	1	0	0	0.08	4	30	5	1500	0	0	1900	0	1	75	0	0	0	75
1	13106	13106051	5	1	5	0	0.75	1	1	750	0	0.08	1	0	0	0.08	4	30	5	1500	0	0	1900	0	1	75	0	0	0	75
1	13106	13106052	5	2	1	1	1	1	0	750	0	0.08	1	0	0	0.08	4	30	5	1500	0	0	1900	0	1	75	0	0	0	75
1	13106	13106053	5	3	10	0	0.75	1	0	7500	0	0.08	1	0	0	0.08	4	30	5	1500	0	0	1900	0	1	75	0	0	0	75
1	13106	13106054	5	4	0	0	0	0	0	0	1	0.08	1	0	0	0.08	4	30	5	1500	0	0	1900	0	1	75	0	0	0	75
1	13106	13106061	6	1	10	0	0.75	1	0	4500	0	0.08	1	0	0	0.08	4	30	5	1500	0	0	1900	0	1	75	0	0	0	75
1	13106	13106062	6	2	5	1	0.75	0	1	1500	1	0.08	1	0	0	0.08	4	30	5	1500	0	0	1900	0	1	75	0	0	0	75
1	13106	13106063	6	3	1	0	0.85	1	1	3000	0	0.08	1	0	0	0.08	4	30	5	1500	0	0	1900	0	1	75	0	0	0	75
1	13106	13106064	6	4	0	0	0	0	0	0	0	0.08	1	0	0	0.08	4	30	5	1500	0	0	1900	0	1	75	0	0	0	75
1	13106	13106071	7	1	5	0	1	0	0	4500	0	0.08	1	0	0	0.08	4	30	5	1500	0	0	1900	0	1	75	0	0	0	75
1	13106	13106072	7	2	1	1	0.75	0	0	3000	1	0.08	1	0	0	0.08	4	30	5	1500	0	0	1900	0	1	75	0	0	0	75
1	13106	13106073	7	3	10	0	1	0	1	3000	0	0.08	1	0	0	0.08	4	30	5	1500	0	0	1900	0	1	75	0	0	0	75
1	13106	13106074	7	4	0	0	0	0	0	0	0	0.08	1	0	0	0.08	4	30	5	1500	0	0	1900	0	1	75	0	0	0	75
1	13106	13106081	8	1	5	0	0.85	0	0	7500	0	0.08	1	0	0	0.08	4	30	5	1500	0	0	1900	0	1	75	0	0	0	75
1	13106	13106082	8	2	10	1	0.85	1	1	1500	0	0.08	1	0	0	0.08	4	30	5	1500	0	0	1900	0	1	75	0	0	0	75
1	13106	13106083	8	3	1	0	1	1	0	1500	0	0.08	1	0	0	0.08	4	30	5	1500	0	0	1900	0	1	75	0	0	0	75
1	13106	13106084	8	4	0	0	0	0	0	0	1	0.08	1	0	0	0.08	4	30	5	1500	0	0	1900	0	1	75	0	0	0	75
1	13107	13107011	1	1	10	1	0.75	0	1	750	0	0.21	0	1	0	0.21	3	38	7	2573	1	0	3333	0	0	133	1	0	0	133.333
1	13107	13107012	1	2	5	1	0.85	0	0	750	1	0.21	0	1	0	0.21	3	38	7	2573	1	0	3333	0	0	133	1	0	0	133.333
1	13107	13107013	1	3	1	0	0.85	0	0	1500	0	0.21	0	1	0	0.21	3	38	7	2573	1	0	3333	0	0	133	1	0	0	133.333
1	13107	13107014	1	4	0	0	0	0	0	0	0	0.21	0	1	0	0.21	3	38	7	2573	1	0	3333	0	0	133	1	0	0	133.333
1	13107	13107021	2	1	1	1	0.85	0	1	4500	0	0.21	0	1	0	0.21	3	38	7	2573	1	0	3333	0	0	133	1	0	0	133.333
1	13107	13107022	2	2	5	0	0.85	1	1	3000	0	0.21	0	1	0	0.21	3	38	7	2573	1	0	3333	0	0	133	1	0	0	133.333
1	13107	13107023	2	3	10	0	1	0	1	750	1	0.21	0	1	0	0.21	3	38	7	2573	1	0	3333	0	0	133	1	0	0	133.333
1	13107	13107024	2	4	0	0	0	0	0	0	0	0.21	0	1	0	0.21	3	38	7	2573	1	0	3333	0	0	133	1	0	0	133.333
1	13107	13107031	3	1	10	1	1	0	0	3000	1	0.21	0	1	0	0.21	3	38	7	2573	1	0	3333	0	0	133	1	0	0	133.333
1	13107	13107032	3	2	1	0	0.75	0	1	7500	0	0.21	0	1	0	0.21	3	38	7	2573	1	0	3333	0	0	133	1	0	0	133.333
1	13107	13107033	3	3	5	1	1	1	1	7500	0	0.21	0	1	0	0.21	3	38	7	2573	1	0	3333	0	0	133	1	0	0	133.333
1	13107	13107034	3	4	0	0	0	0	0	0	0	0.21	0	1	0	0.21	3	38	7	2573	1	0	3333	0	0	133	1	0	0	133.333
1	13107	13107041	4	1	10	0	0.75	1	0	4500	0	0.21	0	1	0	0.21	3	38	7	2573	1	0	3333	0	0	133	1	0	0	133.333
1	13107	13107042	4	2	5	1	0.75	0	1	1500	1	0.21	0	1	0	0.21	3	38	7	2573	1	0	3333	0	0	133	1	0	0	133.333
1	13107	13107043	4	3	1	0	0.85	1	1	3000	0	0.21	0	1	0	0.21	3	38	7	2573	1	0	3333	0	0	133	1	0	0	133.333
1	13107	13107044	4	4	0	0	0	0	0	0	0	0.21	0	1	0	0.21	3	38	7	2573	1	0	3333	0	0	133	1	0	0	133.333
1	13107	13107051	5	1	5	0	0.75	1	1	750	0	0.21	0	1	0	0.21	3	38	7	2573	1	0	3333	0	0	133	1	0	0	133.333
1	13107	13107052	5	2	1	1	1	1	0	750	0	0.21	0	1	0	0.21	3	38	7	2573	1	0	3333	0	0	133	1	0	0	133.333
1	13107	13107053	5	3	10	0	0.75	1	0	7500	0	0.21	0	1	0	0.21	3	38	7	2573	1	0	3333	0	0	133	1	0	0	133.333
1	13107	13107054	5	4	0	0	0	0	0	0	1	0.21	0	1	0	0.21	3	38	7	2573	1	0	3333	0	0	133	1	0	0	133.333
1	13107	13107061	6	1	10	0	0.75	1	0	4500	0	0.21	0	1	0	0.21	3	38	7	2573	1	0	3333	0	0	133	1	0	0	133.333
1	13107	13107062	6	2	5	1	0.75	0	1	1500	0	0.21	0	1	0	0.21	3	38	7	2573	1	0	3333	0	0	133	1	0	0	133.333
1	13107	13107063	6	3	1	0	0.85	1	1	3000	0	0.21	0	1	0	0.21	3	38	7	2573	1	0	3333	0	0	133	1	0	0	133.333
1	13107	13107064	6	4	0	0	0	0	0	0	1	0.21	0	1	0	0.21	3	38	7	2573	1	0	3333	0	0	133	1	0	0	133.333
1	13107	13107071	7	1	5	0	1	0	0	4500	0	0.21	0	1	0	0.21	3	38	7	2573	1	0	3333	0	0	133	1	0	0	133.333
1	13107	13107072	7	2	1	1	0.75	0	0	3000	1	0.21	0	1	0	0.21	3	38	7	2573	1	0	3333	0	0	133	1	0	0	133.333
1	13107	13107073	7	3	10	0	1	0	1	3000	0	0.21	0	1	0	0.21	3	38	7	2573	1	0	3333	0	0	133	1	0	0	133.333
1	13107	13107074	7	4	0	0	0	0	0	0	0	0.21	0	1	0	0.21	3	38	7	2573	1	0	3333	0	0	133	1	0	0	133.333
1	13107	13107081	8	1	5	0	0.85	0	0	7500	0	0.21	0	1	0	0.21	3	38	7	2573	1	0	3333	0	0	133	1	0	0	133.333
1	13107	13107082	8	2	10	1	0.85	1	1	1500	0	0.21	0	1	0	0.21	3	38	7	2573	1	0	3333	0	0	133	1	0	0	133.333
1	13107	13107083	8	3	1	0	1	1	0	1500	0	0.21	0	1	0	0.21	3	38	7	2573	1	0	3333	0	0	133	1	0	0	133.333
1	13107	13107084	8	4	0	0	0	0	0	0	1	0.21	0	1	0	0.21	3	38	7	2573	1	0	3333	0	0	133	1	0	0	133.333
1	13108	13108011	1	1	10	1	0.75	0	1	750	0	0.13	0	0	0	0.13	4	36	4	3051	1	0	3000	0	1	100	0	0	0	100
1	13108	13108012	1	2	5	1	0.85	0	0	750	0	0.13	0	0	0	0.13	4	36	4	3051	1	0	3000	0	1	100	0	0	0	100
1	13108	13108013	1	3	1	0	0.85	0	0	1500	0	0.13	0	0	0	0.13	4	36	4	3051	1	0	3000	0	1	100	0	0	0	100
1	13108	13108014	1	4	0	0	0	0	0	0	1	0.13	0	0	0	0.13	4	36	4	3051	1	0	3000	0	1	100	0	0	0	100
1	13108	13108021	2	1	1	1	0.85	0	1	4500	0	0.13	0	0	0	0.13	4	36	4	3051	1	0	3000	0	1	100	0	0	0	100
1	13108	13108022	2	2	5	0	0.85	1	1	3000	0	0.13	0	0	0	0.13	4	36	4	3051	1	0	3000	0	1	100	0	0	0	100
1	13108	13108023	2	3	10	0	1	0	1	750	0	0.13	0	0	0	0.13	4	36	4	3051	1	0	3000	0	1	100	0	0	0	100
1	13108	13108024	2	4	0	0	0	0	0	0	1	0.13	0	0	0	0.13	4	36	4	3051	1	0	3000	0	1	100	0	0	0	100
1	13108	13108031	3	1	10	1	1	0	0	3000	0	0.13	0	0	0	0.13	4	36	4	3051	1	0	3000	0	1	100	0	0	0	100
1	13108	13108032	3	2	1	0	0.75	0	1	7500	0	0.13	0	0	0	0.13	4	36	4	3051	1	0	3000	0	1	100	0	0	0	100
1	13108	13108033	3	3	5	1	1	1	1	7500	0	0.13	0	0	0	0.13	4	36	4	3051	1	0	3000	0	1	100	0	0	0	100
1	13108	13108034	3	4	0	0	0	0	0	0	1	0.13	0	0	0	0.13	4	36	4	3051	1	0	3000	0	1	100	0	0	0	100
1	13108	13108041	4	1	10	0	0.75	1	0	4500	0	0.13	0	0	0	0.13	4	36	4	3051	1	0	3000	0	1	100	0	0	0	100
1	13108	13108042	4	2	5	1	0.75	0	1	1500	1	0.13	0	0	0	0.13	4	36	4	3051	1	0	3000	0	1	100	0	0	0	100
1	13108	13108043	4	3	1	0	0.85	1	1	3000	0	0.13	0	0	0	0.13	4	36	4	3051	1	0	3000	0	1	100	0	0	0	100
1	13108	13108044	4	4	0	0	0	0	0	0	0	0.13	0	0	0	0.13	4	36	4	3051	1	0	3000	0	1	100	0	0	0	100
1	13108	13108051	5	1	5	0	0.75	1	1	750	0	0.13	0	0	0	0.13	4	36	4	3051	1	0	3000	0	1	100	0	0	0	100
1	13108	13108052	5	2	1	1	1	1	0	750	0	0.13	0	0	0	0.13	4	36	4	3051	1	0	3000	0	1	100	0	0	0	100
1	13108	13108053	5	3	10	0	0.75	1	0	7500	0	0.13	0	0	0	0.13	4	36	4	3051	1	0	3000	0	1	100	0	0	0	100
1	13108	13108054	5	4	0	0	0	0	0	0	1	0.13	0	0	0	0.13	4	36	4	3051	1	0	3000	0	1	100	0	0	0	100
1	13108	13108061	6	1	10	0	0.75	1	0	4500	0	0.13	0	0	0	0.13	4	36	4	3051	1	0	3000	0	1	100	0	0	0	100
1	13108	13108062	6	2	5	1	0.75	0	1	1500	0	0.13	0	0	0	0.13	4	36	4	3051	1	0	3000	0	1	100	0	0	0	100
1	13108	13108063	6	3	1	0	0.85	1	1	3000	0	0.13	0	0	0	0.13	4	36	4	3051	1	0	3000	0	1	100	0	0	0	100
1	13108	13108064	6	4	0	0	0	0	0	0	1	0.13	0	0	0	0.13	4	36	4	3051	1	0	3000	0	1	100	0	0	0	100
1	13108	13108071	7	1	5	0	1	0	0	4500	0	0.13	0	0	0	0.13	4	36	4	3051	1	0	3000	0	1	100	0	0	0	100
1	13108	13108072	7	2	1	1	0.75	0	0	3000	1	0.13	0	0	0	0.13	4	36	4	3051	1	0	3000	0	1	100	0	0	0	100
1	13108	13108073	7	3	10	0	1	0	1	3000	0	0.13	0	0	0	0.13	4	36	4	3051	1	0	3000	0	1	100	0	0	0	100
1	13108	13108074	7	4	0	0	0	0	0	0	0	0.13	0	0	0	0.13	4	36	4	3051	1	0	3000	0	1	100	0	0	0	100
1	13108	13108081	8	1	5	0	0.85	0	0	7500	0	0.13	0	0	0	0.13	4	36	4	3051	1	0	3000	0	1	100	0	0	0	100
1	13108	13108082	8	2	10	1	0.85	1	1	1500	0	0.13	0	0	0	0.13	4	36	4	3051	1	0	3000	0	1	100	0	0	0	100
1	13108	13108083	8	3	1	0	1	1	0	1500	0	0.13	0	0	0	0.13	4	36	4	3051	1	0	3000	0	1	100	0	0	0	100
1	13108	13108084	8	4	0	0	0	0	0	0	1	0.13	0	0	0	0.13	4	36	4	3051	1	0	3000	0	1	100	0	0	0	100
1	13109	13109011	1	1	10	1	0.75	0	1	750	1	0.37	0	1	0.19	0.18	1	59	4	4950	1	0	1200	0	1	120	1	0	0	120
1	13109	13109012	1	2	5	1	0.85	0	0	750	0	0.37	0	1	0.19	0.18	1	59	4	4950	1	0	1200	0	1	120	1	0	0	120
1	13109	13109013	1	3	1	0	0.85	0	0	1500	0	0.37	0	1	0.19	0.18	1	59	4	4950	1	0	1200	0	1	120	1	0	0	120
1	13109	13109014	1	4	0	0	0	0	0	0	0	0.37	0	1	0.19	0.18	1	59	4	4950	1	0	1200	0	1	120	1	0	0	120
1	13109	13109021	2	1	1	1	0.85	0	1	4500	1	0.37	0	1	0.19	0.18	1	59	4	4950	1	0	1200	0	1	120	1	0	0	120
1	13109	13109022	2	2	5	0	0.85	1	1	3000	0	0.37	0	1	0.19	0.18	1	59	4	4950	1	0	1200	0	1	120	1	0	0	120
1	13109	13109023	2	3	10	0	1	0	1	750	0	0.37	0	1	0.19	0.18	1	59	4	4950	1	0	1200	0	1	120	1	0	0	120
1	13109	13109024	2	4	0	0	0	0	0	0	0	0.37	0	1	0.19	0.18	1	59	4	4950	1	0	1200	0	1	120	1	0	0	120
1	13109	13109031	3	1	10	1	1	0	0	3000	1	0.37	0	1	0.19	0.18	1	59	4	4950	1	0	1200	0	1	120	1	0	0	120
1	13109	13109032	3	2	1	0	0.75	0	1	7500	0	0.37	0	1	0.19	0.18	1	59	4	4950	1	0	1200	0	1	120	1	0	0	120
1	13109	13109033	3	3	5	1	1	1	1	7500	0	0.37	0	1	0.19	0.18	1	59	4	4950	1	0	1200	0	1	120	1	0	0	120
1	13109	13109034	3	4	0	0	0	0	0	0	0	0.37	0	1	0.19	0.18	1	59	4	4950	1	0	1200	0	1	120	1	0	0	120
1	13109	13109041	4	1	10	0	0.75	1	0	4500	0	0.37	0	1	0.19	0.18	1	59	4	4950	1	0	1200	0	1	120	1	0	0	120
1	13109	13109042	4	2	5	1	0.75	0	1	1500	0	0.37	0	1	0.19	0.18	1	59	4	4950	1	0	1200	0	1	120	1	0	0	120
1	13109	13109043	4	3	1	0	0.85	1	1	3000	1	0.37	0	1	0.19	0.18	1	59	4	4950	1	0	1200	0	1	120	1	0	0	120
1	13109	13109044	4	4	0	0	0	0	0	0	0	0.37	0	1	0.19	0.18	1	59	4	4950	1	0	1200	0	1	120	1	0	0	120
1	13109	13109051	5	1	5	0	0.75	1	1	750	0	0.37	0	1	0.19	0.18	1	59	4	4950	1	0	1200	0	1	120	1	0	0	120
1	13109	13109052	5	2	1	1	1	1	0	750	1	0.37	0	1	0.19	0.18	1	59	4	4950	1	0	1200	0	1	120	1	0	0	120
1	13109	13109053	5	3	10	0	0.75	1	0	7500	0	0.37	0	1	0.19	0.18	1	59	4	4950	1	0	1200	0	1	120	1	0	0	120
1	13109	13109054	5	4	0	0	0	0	0	0	0	0.37	0	1	0.19	0.18	1	59	4	4950	1	0	1200	0	1	120	1	0	0	120
1	13109	13109061	6	1	10	0	0.75	1	0	4500	0	0.37	0	1	0.19	0.18	1	59	4	4950	1	0	1200	0	1	120	1	0	0	120
1	13109	13109062	6	2	5	1	0.75	0	1	1500	1	0.37	0	1	0.19	0.18	1	59	4	4950	1	0	1200	0	1	120	1	0	0	120
1	13109	13109063	6	3	1	0	0.85	1	1	3000	0	0.37	0	1	0.19	0.18	1	59	4	4950	1	0	1200	0	1	120	1	0	0	120
1	13109	13109064	6	4	0	0	0	0	0	0	0	0.37	0	1	0.19	0.18	1	59	4	4950	1	0	1200	0	1	120	1	0	0	120
1	13109	13109071	7	1	5	0	1	0	0	4500	1	0.37	0	1	0.19	0.18	1	59	4	4950	1	0	1200	0	1	120	1	0	0	120
1	13109	13109072	7	2	1	1	0.75	0	0	3000	0	0.37	0	1	0.19	0.18	1	59	4	4950	1	0	1200	0	1	120	1	0	0	120
1	13109	13109073	7	3	10	0	1	0	1	3000	0	0.37	0	1	0.19	0.18	1	59	4	4950	1	0	1200	0	1	120	1	0	0	120
1	13109	13109074	7	4	0	0	0	0	0	0	0	0.37	0	1	0.19	0.18	1	59	4	4950	1	0	1200	0	1	120	1	0	0	120
1	13109	13109081	8	1	5	0	0.85	0	0	7500	1	0.37	0	1	0.19	0.18	1	59	4	4950	1	0	1200	0	1	120	1	0	0	120
1	13109	13109082	8	2	10	1	0.85	1	1	1500	0	0.37	0	1	0.19	0.18	1	59	4	4950	1	0	1200	0	1	120	1	0	0	120
1	13109	13109083	8	3	1	0	1	1	0	1500	0	0.37	0	1	0.19	0.18	1	59	4	4950	1	0	1200	0	1	120	1	0	0	120
1	13109	13109084	8	4	0	0	0	0	0	0	0	0.37	0	1	0.19	0.18	1	59	4	4950	1	0	1200	0	1	120	1	0	0	120
1	13110	13110011	1	1	10	1	0.75	0	1	750	0	0.08	1	0	0	0.08	3	34	5	2567	1	0	2500	0	1	83	0	0	0	83.3333
1	13110	13110012	1	2	5	1	0.85	0	0	750	1	0.08	1	0	0	0.08	3	34	5	2567	1	0	2500	0	1	83	0	0	0	83.3333
1	13110	13110013	1	3	1	0	0.85	0	0	1500	0	0.08	1	0	0	0.08	3	34	5	2567	1	0	2500	0	1	83	0	0	0	83.3333
1	13110	13110014	1	4	0	0	0	0	0	0	0	0.08	1	0	0	0.08	3	34	5	2567	1	0	2500	0	1	83	0	0	0	83.3333
1	13110	13110021	2	1	1	1	0.85	0	1	4500	1	0.08	1	0	0	0.08	3	34	5	2567	1	0	2500	0	1	83	0	0	0	83.3333
1	13110	13110022	2	2	5	0	0.85	1	1	3000	0	0.08	1	0	0	0.08	3	34	5	2567	1	0	2500	0	1	83	0	0	0	83.3333
1	13110	13110023	2	3	10	0	1	0	1	750	0	0.08	1	0	0	0.08	3	34	5	2567	1	0	2500	0	1	83	0	0	0	83.3333
1	13110	13110024	2	4	0	0	0	0	0	0	0	0.08	1	0	0	0.08	3	34	5	2567	1	0	2500	0	1	83	0	0	0	83.3333
1	13110	13110031	3	1	10	1	1	0	0	3000	0	0.08	1	0	0	0.08	3	34	5	2567	1	0	2500	0	1	83	0	0	0	83.3333
1	13110	13110032	3	2	1	0	0.75	0	1	7500	0	0.08	1	0	0	0.08	3	34	5	2567	1	0	2500	0	1	83	0	0	0	83.3333
1	13110	13110033	3	3	5	1	1	1	1	7500	0	0.08	1	0	0	0.08	3	34	5	2567	1	0	2500	0	1	83	0	0	0	83.3333
1	13110	13110034	3	4	0	0	0	0	0	0	1	0.08	1	0	0	0.08	3	34	5	2567	1	0	2500	0	1	83	0	0	0	83.3333
1	13110	13110041	4	1	10	0	0.75	1	0	4500	1	0.08	1	0	0	0.08	3	34	5	2567	1	0	2500	0	1	83	0	0	0	83.3333
1	13110	13110042	4	2	5	1	0.75	0	1	1500	0	0.08	1	0	0	0.08	3	34	5	2567	1	0	2500	0	1	83	0	0	0	83.3333
[truncated: 7,570 more rows]
